# Supplementary material for: Systematic discovery of subcellular RNA patterns in the gut epithelium
Source: Genome Biol. 2025 Oct 29;26:374. doi: 10.1186/s13059-025-03786-1 (PMC12570857; doi:10.1186/s13059-025-03786-1)
Supplement: Supplementary file 2 — Additional files 2: Supplementary Tables 1-27. Table S1. Differential expression analysis results between DPP4 and GFP tethered APEX sequencing. Table S2. Categorized GO terms and Counts for the each categorized GO term. Table S3. GSEA of the APEX-seq data from DE results of DPP4. Table S4. Normalized gene counts of Mitochondria tagged samples. Table S5. Differential gene expression analysis results between ACTB and GFP and GO analysis results for ACTB enriched genes compared to GFP in APEX2 seq data. Table S6. Comparison between Apex2-seq and LCM data from [2]. Table S7. Z-score values of the selected transcripts from APEX sequencing. Table S8. smFISH quantification data using spot detection analysis. Table S9. smFISH quantification data of each ROI from the gradient spot detection analysis. Table S10. Quantification of diameter of RNA granules. Table S11. RBP-MS data comparison between Lct-3'UTR and Fluc. Table S12. RBP-MS data comparison between Net1-3'UTR and Fluc. Table S13. MERFISH 500 gene panel with barcode IDs. Table S14. Volume normalized MERFISH dot count differences between apical and basal sides of sIOs sections. Table S15. Shared gene list from UpSet plot on APEX-seq and sIOs-MERFISH data. Table S16. Wilcoxon test on sIOs-MERFISH data between apical and basal regions per gene. Table S17. Volume normalized MERFISH dot count differences between apical and basal sides of sIT sections. Table S18. Volume normalized MERFISH dot count for whole cell mass for sIT. Table S19. Venn diagram of sIOs and sIT (apical, basal and intersections). Table S20. Volume normalized MERFISH dot count differences between apical and basal sides of lIT sections. Table S21. Volume normalized MERFISH dot count for whole cell mass for lIT. Table S22. The scaled RNA-Protein plot with the GO categorization for villus Top and villus Bottom. Table S23. Plasmid IDs and sequences for APEX-seq and 3'UTR work. Table S24. qPCR results and primer information for mito APEX-seq. Table S25. Prim [file 13059_2025_3786_MOESM2_ESM.xlsx]

## Sheet: 1_sIOs_DPP4_DE_results
Additional Files 1. Differential expression analysis results between DPP4 and GFP tethered APEX sequencing.
Ensembl gene IDs were converted to gene names using mus musculus database in R. Positive fold change show
enrichment in the apical side while negative fold change shows higher transcript levels in the cytoplasm.
15330 genes were isolated without any filter (7181 in apical enriched and 8149 in cytoplasmic enriched).
ensembl_gene_id	logFC	logCPM	PValue	fdr_pvalue	genes
ENSMUSG00000106397.1	17.7013	11.3516	1.00345e-64	1.85197e-60	Gm21049
ENSMUSG00000024770.14	17.3227	10.973	8.56146e-64	7.90051e-60	Lipn
ENSMUSG00000021415.13	18.305	11.4438	1.71473e-63	1.0549e-59	4933417A18Rik
ENSMUSG00000003948.17	16.4715	10.1218	2.4411e-63	1.12632e-59	Mmd
ENSMUSG00000038370.6	18.3182	11.4724	2.55055e-62	9.41458e-59	Pcp4l1
ENSMUSG00000050982.13	15.4978	9.14812	8.53748e-62	2.40941e-58	Apol10a
ENSMUSG00000026531.4	13.7842	7.43471	9.1384e-62	2.40941e-58	Mptx1
ENSMUSG00000116542.1	17.315	10.4655	1.06284e-61	2.45196e-58	Gm17783
ENSMUSG00000028996.9	17.6843	10.8383	1.96477e-61	4.02908e-58	Rbp7
ENSMUSG00000106357.1	13.4308	7.08146	1.02381e-60	1.71777e-57	Gm8013
ENSMUSG00000030972.6	17.3965	10.5504	1.65382e-60	2.54357e-57	Acsm5
ENSMUSG00000108961.1	14.2136	7.35491	2.16476e-60	3.0733e-57	Gm32540
ENSMUSG00000042248.4	18.5338	10.9145	3.1954e-60	4.15863e-57	Cyp2c37
ENSMUSG00000019122.8	18.1765	10.5443	3.3799e-60	4.15863e-57	Ccl9
ENSMUSG00000107956.1	14.265	7.91546	5.53062e-60	6.37958e-57	Speer9-ps1
ENSMUSG00000110755.1	17.7825	11.4445	7.75733e-60	7.95385e-57	BC049987
ENSMUSG00000011589.9	14.8562	8.88567	2.36497e-59	2.07847e-56	Fsd1
ENSMUSG00000019359.14	13.8178	7.82731	4.18003e-59	3.50667e-56	Gdpd2
ENSMUSG00000099825.1	14.9399	8.09303	1.57921e-58	1.26721e-55	1810012K16Rik
ENSMUSG00000086712.2	16.6322	9.00043	1.66136e-58	1.27758e-55	Mexis
ENSMUSG00000108084.1	15.3896	8.54297	4.49157e-58	3.31586e-55	Gm7932
ENSMUSG00000021565.16	10.909	8.61115	8.18994e-57	5.59828e-54	Slc6a19
ENSMUSG00000021675.4	13.461	7.12051	2.49342e-56	1.64352e-53	F2rl2
ENSMUSG00000094690.2	14.2557	6.63443	7.87301e-56	5.01049e-53	1600014C23Rik
ENSMUSG00000046922.7	14.1611	6.53046	9.7454e-55	5.80197e-52	Gpr6
ENSMUSG00000055341.10	13.1184	6.27197	1.36222e-52	7.61852e-50	Zfp457
ENSMUSG00000037379.7	13.5359	6.69904	2.15495e-52	1.16976e-49	Spon2
ENSMUSG00000040016.16	12.952	6.10584	5.22752e-50	2.60754e-47	Ptger3
ENSMUSG00000074639.6	10.7545	6.16099	7.0307e-50	3.4147e-47	Rdh16f2
ENSMUSG00000097574.2	-16.3169	10.795	1.08166e-48	5.11876e-46	C920006O11Rik
ENSMUSG00000093805.7	12.8575	6.00885	1.14191e-48	5.26876e-46	Gal3st2b
ENSMUSG00000027513.11	12.0538	5.70572	3.76373e-48	1.69423e-45	Pck1
ENSMUSG00000025380.2	12.6468	5.78864	2.00568e-47	8.60856e-45	Fscn2
ENSMUSG00000021539.9	12.219	5.8734	3.08851e-47	1.29549e-44	Lect2
ENSMUSG00000054999.2	15.9426	9.58407	3.42428e-47	1.40441e-44	Naaladl1
ENSMUSG00000004473.10	-12.8704	7.34805	1.44816e-46	5.68666e-44	Clec11a
ENSMUSG00000029811.14	9.99927	9.38413	2.73754e-46	1.05258e-43	Aoc1
ENSMUSG00000086212.7	-14.3294	8.80721	4.62291e-46	1.74123e-43	Mkln1os
ENSMUSG00000024673.9	13.3818	5.75156	7.06497e-46	2.60782e-43	Ms4a1
ENSMUSG00000072874.4	13.3908	5.77119	1.63865e-45	5.92997e-43	Gm6116
ENSMUSG00000030004.6	12.0095	7.81543	6.18712e-45	2.15452e-42	Nat8
ENSMUSG00000049799.13	8.13175	6.58784	8.55746e-45	2.92475e-42	Lrrc19
ENSMUSG00000020420.8	-14.5804	9.05842	2.15375e-44	7.22721e-42	Zfp607a
ENSMUSG00000064140.3	12.6063	5.7715	1.0652e-43	3.51059e-41	Trim38
ENSMUSG00000070419.11	12.4002	5.55535	3.60687e-42	1.16787e-39	Cyp3a57
ENSMUSG00000006724.12	-15.2819	8.88031	9.96694e-42	3.17155e-39	Cyp27b1
ENSMUSG00000050158.7	12.7606	5.9046	1.18897e-41	3.71925e-39	Olfr165
ENSMUSG00000042985.7	13.5751	7.92474	2.12742e-41	6.54394e-39	Upk3b
ENSMUSG00000078349.3	-15.6831	9.28079	2.75009e-41	8.32059e-39	AW011738
ENSMUSG00000027820.12	8.8746	8.92606	2.14906e-40	6.39728e-38	Mme
ENSMUSG00000028024.14	9.24343	8.38298	3.44293e-38	9.92856e-36	Enpep
ENSMUSG00000053862.6	8.97364	5.47899	4.99316e-38	1.41775e-35	Slc51b
ENSMUSG00000026354.8	9.59871	8.19804	2.30064e-37	6.43342e-35	Lct
ENSMUSG00000021966.7	12.1296	5.28585	7.48552e-37	2.06198e-34	Prss52
ENSMUSG00000021214.14	12.1257	5.27867	9.03018e-37	2.4509e-34	Akr1c18
ENSMUSG00000057880.12	7.92769	7.43756	9.85739e-36	2.56237e-33	Abat
ENSMUSG00000068323.12	7.7012	6.7263	2.52865e-35	6.39299e-33	Slc4a5
ENSMUSG00000032528.5	8.23339	5.80609	5.64894e-35	1.40888e-32	Vipr1
ENSMUSG00000098171.1	11.9801	5.12124	2.75741e-34	6.69615e-32	Gm9621
ENSMUSG00000028976.10	10.1787	9.83157	1.30932e-33	3.09805e-31	Slc2a5
ENSMUSG00000042359.18	8.51382	8.5884	8.69717e-33	2.03184e-30	Osbpl6
ENSMUSG00000026272.6	12.6434	5.01352	2.31393e-32	5.33823e-30	Agxt
ENSMUSG00000097482.2	11.2997	4.95324	4.21578e-32	9.48858e-30	Gm17634
ENSMUSG00000041741.10	6.5206	7.31484	4.42472e-32	9.83887e-30	Pde3a
ENSMUSG00000030737.17	10.7711	8.53212	4.92212e-31	1.08146e-28	Slco2b1
ENSMUSG00000038656.5	11.2456	4.89939	6.31002e-31	1.37009e-28	Cyp3a16
ENSMUSG00000049349.3	12.5516	4.92171	1.89511e-30	4.02024e-28	Gm5105
ENSMUSG00000070563.6	11.0141	5.04557	2.55935e-30	5.36766e-28	Spaca4
ENSMUSG00000037921.15	-9.3435	7.06015	2.78883e-30	5.78322e-28	Ddx60
ENSMUSG00000020638.8	-10.5328	6.50332	5.85223e-30	1.2001e-27	Cmpk2
ENSMUSG00000041073.10	-11.872	6.35175	1.50438e-28	3.05109e-26	Nacad
ENSMUSG00000110754.1	12.3769	4.76301	2.84313e-28	5.70356e-26	4930405J17Rik
ENSMUSG00000038884.14	-17.7116	12.193	5.48846e-27	1.07761e-24	Shfl
ENSMUSG00000024503.3	11.6922	7.87669	1.09864e-26	2.13438e-24	Spink1
ENSMUSG00000021411.16	7.01246	7.96391	3.7017e-26	7.10859e-24	Pxdc1
ENSMUSG00000082684.1	11.4793	4.63912	7.92369e-26	1.49224e-23	Gm12774
ENSMUSG00000074896.3	-12.5082	6.14378	4.71461e-25	8.78918e-23	Ifit3
ENSMUSG00000059434.9	12.2222	5.3596	4.97488e-25	9.18164e-23	Gckr
ENSMUSG00000029335.5	11.1634	6.91204	1.09168e-24	1.99486e-22	Bmp3
ENSMUSG00000021125.6	6.55677	8.97926	1.17649e-24	2.12876e-22	Arg2
ENSMUSG00000087030.1	7.60198	6.14278	1.26659e-23	2.26953e-21	Gm16143
ENSMUSG00000063011.7	-7.33246	7.92581	1.8414e-23	3.23665e-21	Slc7a11
ENSMUSG00000027737.10	-8.89731	7.81436	1.83106e-23	3.23665e-21	Msln
ENSMUSG00000052776.10	-6.16377	5.89928	2.71683e-23	4.68616e-21	Oas1a
ENSMUSG00000027200.17	6.25685	6.25314	2.02627e-22	3.46266e-20	Sema6d
ENSMUSG00000118449.1	-11.1014	5.58293	1.24497e-21	2.08883e-19	Gm3625
ENSMUSG00000050866.7	7.25345	8.00854	1.42155e-21	2.36361e-19	Clrn3
ENSMUSG00000023914.16	8.94588	5.21349	1.46889e-21	2.42053e-19	Mep1a
ENSMUSG00000062961.7	11.1049	4.26718	2.46616e-21	4.02792e-19	Ccdc177
ENSMUSG00000001435.15	-6.46177	5.84228	2.55241e-21	4.13221e-19	Col18a1
ENSMUSG00000033355.6	-9.79696	6.76919	4.3194e-21	6.93207e-19	Rtp4
ENSMUSG00000092103.2	-14.3789	8.86065	1.00599e-20	1.58688e-18	Gm17039
ENSMUSG00000026274.11	-8.30226	5.08507	1.10598e-20	1.72983e-18	Pask
ENSMUSG00000097310.2	8.71544	7.46606	1.44052e-20	2.21552e-18	A930038B10Rik
ENSMUSG00000035692.7	-11.2184	5.70012	1.52172e-20	2.32106e-18	Isg15
ENSMUSG00000022180.7	11.5538	7.98642	1.77892e-20	2.69112e-18	Slc7a8
ENSMUSG00000022479.15	6.2874	8.67676	2.51874e-20	3.77934e-18	Vdr
ENSMUSG00000070390.12	9.74245	4.72286	6.00594e-20	8.79727e-18	Nlrp1b
ENSMUSG00000057103.11	6.78093	6.18429	6.60067e-20	9.59228e-18	Nat8f1
ENSMUSG00000040505.13	6.03558	7.3028	7.81458e-20	1.11803e-17	Abcg5
ENSMUSG00000001095.5	8.22437	5.28902	1.2101e-19	1.71797e-17	Slc13a2
ENSMUSG00000001225.12	10.9447	4.10821	1.39133e-19	1.94533e-17	Hrh3
ENSMUSG00000039059.11	7.68947	7.3779	1.38384e-19	1.94533e-17	Slc26a3
ENSMUSG00000042895.6	10.5215	4.18275	1.90555e-19	2.62454e-17	Abra
ENSMUSG00000048485.12	-10.966	4.60585	2.22419e-19	3.04071e-17	Zbtb8b
ENSMUSG00000046223.10	-5.96203	7.41159	3.00984e-19	4.08453e-17	Plaur
ENSMUSG00000055733.6	-10.6119	5.09467	5.20821e-19	6.96541e-17	Nap1l3
ENSMUSG00000020333.17	10.1328	7.85901	8.5793e-19	1.131e-16	Prlr
ENSMUSG00000005268.20	9.83505	5.98036	8.56292e-19	1.131e-16	Acsl6
ENSMUSG00000031378.14	5.47598	6.21975	8.82039e-19	1.15453e-16	Abcd1
ENSMUSG00000045282.7	6.94126	6.27498	1.37695e-18	1.77713e-16	Tmem86b
ENSMUSG00000082671.2	10.2705	3.92803	1.49371e-18	1.91444e-16	Gm14006
ENSMUSG00000074628.9	7.56448	5.46134	1.52633e-18	1.94275e-16	Tldc2
ENSMUSG00000031173.13	7.38338	7.96368	1.75964e-18	2.22438e-16	Otc
ENSMUSG00000048458.8	-14.9743	9.45707	1.85161e-18	2.32472e-16	Inka2
ENSMUSG00000032661.9	-9.08901	4.79599	2.10958e-18	2.63071e-16	Oas3
ENSMUSG00000039911.13	10.0168	7.62896	2.23701e-18	2.77089e-16	Spsb1
ENSMUSG00000046814.3	7.80241	6.10641	3.12035e-18	3.83928e-16	Gchfr
ENSMUSG00000043366.16	11.6142	3.98524	3.29748e-18	4.03035e-16	Olfr78
ENSMUSG00000031698.14	7.08505	4.40918	5.87756e-18	7.1366e-16	Mylk3
ENSMUSG00000029664.10	11.7814	4.15162	6.31457e-18	7.6171e-16	Tfpi2
ENSMUSG00000025140.15	-8.77489	7.40768	1.11185e-17	1.31541e-15	Pycr1
ENSMUSG00000048292.3	11.56	3.95456	1.2849e-17	1.51045e-15	Olfr1417
ENSMUSG00000085747.1	7.76618	5.47619	1.89195e-17	2.20999e-15	Slc13a2os
ENSMUSG00000070287.3	-16.3852	10.869	3.03192e-17	3.51931e-15	Slc35g2
ENSMUSG00000029484.12	-4.9562	7.59107	4.46555e-17	5.15102e-15	Anxa3
ENSMUSG00000024131.8	3.97542	7.58753	4.84479e-17	5.55375e-15	Slc3a1
ENSMUSG00000035930.9	10.0461	6.647	8.15617e-17	9.23499e-15	Chst4
ENSMUSG00000072620.3	-11.2825	4.92676	9.63185e-17	1.08394e-14	Slfn2
ENSMUSG00000021336.17	4.58637	6.70901	9.74223e-17	1.08971e-14	Slc17a4
ENSMUSG00000075602.10	-8.84177	6.29325	9.81332e-17	1.09105e-14	Ly6a
ENSMUSG00000023235.14	6.04232	9.66596	1.06631e-16	1.17843e-14	Ccl25
ENSMUSG00000033949.12	5.63119	4.83056	1.08707e-16	1.19423e-14	Trim36
ENSMUSG00000031543.18	-9.7693	4.73278	1.21079e-16	1.32227e-14	Ank1
ENSMUSG00000042251.12	9.38009	6.23643	1.45734e-16	1.58216e-14	Pm20d1
ENSMUSG00000020205.8	-4.19407	6.35905	1.63456e-16	1.76418e-14	Phlda1
ENSMUSG00000032978.14	7.33447	9.25099	1.8733e-16	2.0101e-14	Guca2b
ENSMUSG00000056162.14	7.91017	4.75751	2.15972e-16	2.30404e-14	Cndp1
ENSMUSG00000025498.15	-5.92024	7.26647	2.33155e-16	2.47306e-14	Irf7
ENSMUSG00000025396.7	9.32276	4.60695	2.47195e-16	2.60698e-14	Hsd17b6
ENSMUSG00000001270.9	6.6896	9.1461	2.82055e-16	2.95773e-14	Ckb
ENSMUSG00000042549.10	-14.7331	9.21667	3.90429e-16	4.07105e-14	Map2k3os
ENSMUSG00000041696.14	7.6242	4.58649	4.12872e-16	4.28088e-14	Rasl12
ENSMUSG00000050721.9	11.5267	3.8974	4.96372e-16	5.1179e-14	Plekho2
ENSMUSG00000038742.7	-7.67615	5.62442	5.40067e-16	5.53748e-14	Angptl6
ENSMUSG00000034171.13	4.65191	9.05911	7.64441e-16	7.79476e-14	Faah
ENSMUSG00000051452.8	10.8891	5.40982	1.12341e-15	1.13921e-13	Gm11437
ENSMUSG00000024619.8	6.79415	8.21594	1.39714e-15	1.40905e-13	Cdx1
ENSMUSG00000038775.14	-8.69847	5.94393	2.50212e-15	2.50461e-13	Vill
ENSMUSG00000032666.16	4.94779	5.87504	3.05737e-15	3.0337e-13	1700025G04Rik
ENSMUSG00000028635.7	10.618	3.78526	3.75995e-15	3.71089e-13	Edn2
ENSMUSG00000031410.14	10.0872	3.75157	4.18226e-15	4.10573e-13	Nxf7
ENSMUSG00000078650.2	9.9911	8.86017	4.7016e-15	4.59115e-13	G6pc
ENSMUSG00000023087.15	-5.04262	5.61382	5.72343e-15	5.53046e-13	Noct
ENSMUSG00000022054.11	9.76019	5.3813	5.76532e-15	5.54191e-13	Nefm
ENSMUSG00000073402.11	6.65036	5.10866	6.24123e-15	5.9683e-13	Gm8909
ENSMUSG00000057897.14	9.39733	5.91557	6.75578e-15	6.36146e-13	Osr2
ENSMUSG00000022330.5	-7.79633	10.7589	6.72753e-15	6.36146e-13	Camk2b
ENSMUSG00000028836.14	8.43179	5.33625	6.87684e-15	6.44259e-13	Slc30a2
ENSMUSG00000031925.17	-9.72429	4.68337	6.95965e-15	6.48723e-13	Maml2
ENSMUSG00000105283.1	9.23164	4.48376	1.1635e-14	1.06833e-12	Gm33370
ENSMUSG00000023259.16	6.32065	8.64731	1.17833e-14	1.0766e-12	Slc26a6
ENSMUSG00000018339.11	5.70804	4.58225	1.24316e-14	1.13023e-12	Gpx3
ENSMUSG00000053007.9	-9.42238	5.33223	1.28966e-14	1.16676e-12	Creb5
ENSMUSG00000025557.10	7.6081	5.04863	1.3414e-14	1.20765e-12	Slc15a1
ENSMUSG00000032702.16	6.08802	5.27095	1.42057e-14	1.27272e-12	Kank1
ENSMUSG00000034413.14	5.20938	5.61908	1.5058e-14	1.34256e-12	Neurl1b
ENSMUSG00000028278.14	4.37678	7.4009	1.98324e-14	1.75974e-12	Rragd
ENSMUSG00000032305.15	-5.48343	5.06373	2.11619e-14	1.86873e-12	Fam219b
ENSMUSG00000027761.4	6.29905	9.81051	2.36346e-14	2.07714e-12	Aadac
ENSMUSG00000027983.13	7.36656	7.24059	2.67069e-14	2.33603e-12	Cyp2u1
ENSMUSG00000109644.1	5.55885	6.91121	3.07539e-14	2.67733e-12	0610005C13Rik
ENSMUSG00000030909.6	3.32779	6.18461	3.09087e-14	2.67817e-12	Anks4b
ENSMUSG00000034459.8	-11.4302	7.67521	3.73897e-14	3.2246e-12	Ifit1
ENSMUSG00000027790.14	7.09723	10.456	4.08854e-14	3.50968e-12	Sis
ENSMUSG00000031328.16	-4.91	5.59513	5.26279e-14	4.49676e-12	Flna
ENSMUSG00000015647.9	-8.54621	5.99557	5.67305e-14	4.80284e-12	Lama5
ENSMUSG00000114610.1	5.91351	6.53093	5.75083e-14	4.84645e-12	Cyp2c52-ps
ENSMUSG00000074195.3	5.13317	6.78534	6.08443e-14	5.10428e-12	Clca4b
ENSMUSG00000071604.5	8.67407	3.61909	6.93437e-14	5.79098e-12	Fam189a2
ENSMUSG00000022853.7	4.59482	7.86234	7.60725e-14	6.32429e-12	Ehhadh
ENSMUSG00000024388.11	4.52667	7.80307	8.41745e-14	6.96648e-12	Myo7b
ENSMUSG00000017453.4	7.62692	7.82078	1.0385e-13	8.55649e-12	Pipox
ENSMUSG00000031098.18	-8.04979	5.46079	1.1752e-13	9.63981e-12	Syt8
ENSMUSG00000033200.16	9.98766	6.24608	1.23326e-13	1.00713e-11	Tpsg1
ENSMUSG00000070473.4	4.49215	8.5286	1.47649e-13	1.20045e-11	Cldn3
ENSMUSG00000030878.11	5.0975	7.21595	1.6463e-13	1.33264e-11	Cdr2
ENSMUSG00000033863.2	-5.84285	4.68885	1.7654e-13	1.4228e-11	Klf9
ENSMUSG00000030643.14	4.78399	6.6937	2.00885e-13	1.61197e-11	Rab30
ENSMUSG00000025528.10	7.88498	7.51934	2.35769e-13	1.8837e-11	2010106E10Rik
ENSMUSG00000021947.11	5.27786	7.6255	2.74582e-13	2.18435e-11	Cryl1
ENSMUSG00000070332.4	7.90798	4.26445	2.86574e-13	2.26996e-11	Trim80
ENSMUSG00000045826.9	-10.7345	5.21948	3.47776e-13	2.74297e-11	Ptprcap
ENSMUSG00000028862.6	-7.44905	4.95481	3.7807e-13	2.96922e-11	Map3k6
ENSMUSG00000046718.8	-5.08405	5.92614	4.71767e-13	3.68937e-11	Bst2
ENSMUSG00000040740.7	8.43402	4.4792	5.20987e-13	4.0571e-11	Slc25a34
ENSMUSG00000006711.15	8.08849	4.93326	5.6481e-13	4.37989e-11	D130043K22Rik
ENSMUSG00000024907.7	10.4586	3.60257	5.93744e-13	4.58499e-11	Gal
ENSMUSG00000042096.15	7.10631	4.28276	6.18627e-13	4.75724e-11	Dao
ENSMUSG00000033308.16	6.16446	7.95105	6.33538e-13	4.85169e-11	Dpyd
ENSMUSG00000086741.1	5.56253	6.54572	7.8415e-13	5.95566e-11	Malrd1
ENSMUSG00000075520.5	-12.623	3.78327	7.81542e-13	5.95566e-11	Gm15816
ENSMUSG00000033149.17	-6.35557	5.10256	1.04056e-12	7.80676e-11	Phldb2
ENSMUSG00000070594.10	9.05097	4.75781	1.09006e-12	8.14497e-11	Cfhr4
ENSMUSG00000013418.8	4.16761	5.39336	1.46102e-12	1.08728e-10	B4galnt2
ENSMUSG00000092618.2	8.92061	6.04471	1.52365e-12	1.12934e-10	Btnl6
ENSMUSG00000078607.6	-11.675	6.15978	1.97366e-12	1.45704e-10	1810010H24Rik
ENSMUSG00000029162.15	5.47956	10.2151	2.02087e-12	1.48594e-10	Khk
ENSMUSG00000024044.19	4.76261	7.21073	2.35179e-12	1.72241e-10	Epb41l3
ENSMUSG00000036151.15	6.09692	9.29903	2.37786e-12	1.73462e-10	Tm6sf2
ENSMUSG00000044134.9	3.86652	6.69403	2.40635e-12	1.74849e-10	Pheta1
ENSMUSG00000041827.15	-4.72142	7.35624	2.46307e-12	1.78268e-10	Oasl1
ENSMUSG00000078695.8	3.24964	6.34549	3.03711e-12	2.18105e-10	Cisd3
ENSMUSG00000023070.6	6.5304	7.30873	3.17584e-12	2.27183e-10	Rgn
ENSMUSG00000020600.13	6.45425	3.63695	3.83428e-12	2.73226e-10	Slc7a15
ENSMUSG00000022636.13	-3.73444	6.69399	3.95674e-12	2.80868e-10	Alcam
ENSMUSG00000014351.12	6.78272	7.1568	3.97935e-12	2.8139e-10	Gip
ENSMUSG00000032232.14	-5.76867	4.52563	4.18562e-12	2.94847e-10	Cgnl1
ENSMUSG00000097615.1	7.16965	5.13005	7.21403e-12	5.04326e-10	Gm2061
ENSMUSG00000025127.15	9.40942	3.07286	8.07502e-12	5.62387e-10	Gcgr
ENSMUSG00000037440.8	-12.3432	7.33612	8.29928e-12	5.75832e-10	Vnn1
ENSMUSG00000028367.5	3.22006	8.98521	8.59139e-12	5.91652e-10	Txn1
ENSMUSG00000022505.9	-8.65787	7.02482	9.57743e-12	6.57104e-10	Emp2
ENSMUSG00000091705.8	6.25348	7.59735	1.08843e-11	7.44e-10	H2-Q2
ENSMUSG00000020838.12	6.42045	5.74224	1.18087e-11	8.04215e-10	Slc6a4
ENSMUSG00000029561.17	-5.59626	5.42124	1.32192e-11	8.96963e-10	Oasl2
ENSMUSG00000026473.16	-4.28261	6.34152	1.41835e-11	9.55368e-10	Glul
ENSMUSG00000039339.4	9.58135	3.25006	1.42779e-11	9.58229e-10	Mfsd4b2
ENSMUSG00000019577.6	-8.78224	5.31759	1.4479e-11	9.68206e-10	Pdk4
ENSMUSG00000052085.7	5.36324	4.45584	1.46441e-11	9.75708e-10	Dock8
ENSMUSG00000038967.13	3.29417	6.08132	1.77548e-11	1.17871e-09	Pdk2
ENSMUSG00000097587.2	9.55761	3.22654	1.9046e-11	1.2599e-09	4930578M01Rik
ENSMUSG00000043789.8	7.90852	7.02276	1.93093e-11	1.27276e-09	Vwce
ENSMUSG00000112880.1	-7.67509	3.89077	2.06755e-11	1.35796e-09	Gm20337
ENSMUSG00000027359.16	11.4994	8.44764	2.91002e-11	1.90451e-09	Slc27a2
ENSMUSG00000026970.16	-6.46112	4.50829	3.36295e-11	2.19317e-09	Rbms1
ENSMUSG00000022836.11	4.08087	5.66655	3.74986e-11	2.43688e-09	Mylk
ENSMUSG00000038422.2	3.36642	6.02364	4.00545e-11	2.59384e-09	Hdhd3
ENSMUSG00000022415.12	-4.59013	5.81029	4.47059e-11	2.88494e-09	Syngr1
ENSMUSG00000028519.16	6.09418	7.58691	4.6654e-11	3.00016e-09	Dab1
ENSMUSG00000030834.7	7.16063	7.87101	5.20441e-11	3.32362e-09	Abcc6
ENSMUSG00000031451.6	-3.62256	5.78957	6.68223e-11	4.25266e-09	Gas6
ENSMUSG00000018401.17	3.21133	6.73301	7.37956e-11	4.68031e-09	Mtmr4
ENSMUSG00000030107.10	-11.2113	6.95948	7.55543e-11	4.77545e-09	Usp18
ENSMUSG00000024713.16	5.7742	8.32504	8.62288e-11	5.42783e-09	Pcsk5
ENSMUSG00000038570.15	-14.4884	8.05581	8.64642e-11	5.42783e-09	Saxo2
ENSMUSG00000034663.13	3.35429	6.40297	9.26881e-11	5.79882e-09	Bmp2k
ENSMUSG00000021707.5	4.46207	6.13297	1.15102e-10	7.17354e-09	Dhfr
ENSMUSG00000009114.17	-10.307	4.79417	1.25216e-10	7.75501e-09	2610028H24Rik
ENSMUSG00000090210.7	-12.442	6.92797	1.52132e-10	9.39049e-09	Itga10
ENSMUSG00000061751.16	8.44731	4.32424	1.57298e-10	9.64483e-09	Mfsd7a
ENSMUSG00000029490.4	3.79368	6.50112	1.56989e-10	9.64483e-09	Kalrn
ENSMUSG00000018427.8	3.94655	5.52985	1.68533e-10	1.02995e-08	Ypel2
ENSMUSG00000021194.6	6.65526	7.49522	1.77642e-10	1.08204e-08	Chga
ENSMUSG00000006369.14	3.76528	6.73398	1.94682e-10	1.18192e-08	Fbln1
ENSMUSG00000042010.16	-8.10505	4.36533	1.98405e-10	1.19665e-08	Acacb
ENSMUSG00000058063.4	6.87217	7.8217	2.05169e-10	1.23342e-08	Trim31
ENSMUSG00000074207.10	6.66355	12.7971	2.20619e-10	1.31771e-08	Adh1
ENSMUSG00000039899.5	6.60516	6.3245	2.27434e-10	1.35404e-08	Fgl2
ENSMUSG00000045019.4	11.5777	3.9348	2.49537e-10	1.48086e-08	Acer1
ENSMUSG00000024659.15	6.3451	5.46438	2.62759e-10	1.54935e-08	Cacna1h
ENSMUSG00000024112.16	-6.37852	6.70717	2.62233e-10	1.54935e-08	Anxa1
ENSMUSG00000040033.16	-3.78673	6.16799	2.97445e-10	1.74275e-08	Stat2
ENSMUSG00000029188.14	9.32068	3.0173	3.07631e-10	1.79672e-08	Slc34a2
ENSMUSG00000020072.15	4.74728	8.34174	3.25497e-10	1.89507e-08	Pbld2
ENSMUSG00000006777.7	-4.5078	6.57042	3.56801e-10	2.07079e-08	Krt23
ENSMUSG00000048440.16	3.37334	7.31838	3.93079e-10	2.27419e-08	Cyp4f16
ENSMUSG00000033955.13	-3.12978	6.23979	3.9676e-10	2.28831e-08	Tnks1bp1
ENSMUSG00000052102.15	6.20939	6.84755	4.27154e-10	2.45594e-08	Gnpda1
ENSMUSG00000117328.1	10.1118	4.8455	4.99848e-10	2.86497e-08	4930474M22Rik
ENSMUSG00000026981.15	-5.4558	4.8062	5.143e-10	2.93867e-08	Il1rn
ENSMUSG00000056938.16	3.11068	7.39559	5.20907e-10	2.96724e-08	Acbd4
ENSMUSG00000024254.15	4.90904	7.34194	5.30789e-10	3.01423e-08	Abcg8
ENSMUSG00000046668.9	-5.77374	4.15177	5.55098e-10	3.1426e-08	Cxxc5
ENSMUSG00000094732.2	-6.1309	6.69807	5.68979e-10	3.21134e-08	1500015L24Rik
ENSMUSG00000020150.13	8.85743	5.16314	6.01974e-10	3.3872e-08	Gamt
ENSMUSG00000039981.6	6.69101	3.93954	6.0392e-10	3.38783e-08	Zc3h12d
ENSMUSG00000042073.15	3.6435	6.18621	6.99474e-10	3.91197e-08	Abhd14b
ENSMUSG00000038365.8	3.24472	6.54406	7.44191e-10	4.14948e-08	Fbxo25
ENSMUSG00000025647.16	-2.88128	7.24372	7.76163e-10	4.31472e-08	Shisa5
ENSMUSG00000012123.17	3.12775	6.98557	7.98132e-10	4.42352e-08	Crybg2
ENSMUSG00000069515.6	4.17342	6.77827	8.31209e-10	4.59305e-08	Lyz1
ENSMUSG00000001739.14	5.69547	8.84574	8.70389e-10	4.7952e-08	Cldn15
ENSMUSG00000006519.11	-5.07444	4.81599	8.87206e-10	4.8733e-08	Cyba
ENSMUSG00000025934.15	-3.72708	7.39523	9.39407e-10	5.14472e-08	Gsta3
ENSMUSG00000032561.15	6.61297	4.15723	9.89634e-10	5.40375e-08	Acpp
ENSMUSG00000038508.7	-4.06027	6.05046	1.01369e-09	5.51878e-08	Gdf15
ENSMUSG00000028780.13	-4.0434	5.85713	1.06831e-09	5.79902e-08	Sema3c
ENSMUSG00000029269.11	4.68312	8.03814	1.17484e-09	6.35858e-08	Sult1b1
ENSMUSG00000020303.2	-2.9863	5.9592	1.24835e-09	6.73673e-08	Stc2
ENSMUSG00000070704.10	6.85998	7.41152	1.30492e-09	7.02147e-08	Ugt2b36
ENSMUSG00000026483.13	-5.26151	6.18605	1.35792e-09	7.28537e-08	Niban1
ENSMUSG00000064177.8	4.34779	4.58201	1.37594e-09	7.36066e-08	Ghrl
ENSMUSG00000022587.14	-6.16633	7.9735	1.44546e-09	7.71025e-08	Ly6e
ENSMUSG00000040808.4	3.47209	6.13569	1.48756e-09	7.91191e-08	S100g
ENSMUSG00000047446.18	3.32203	7.45345	1.57633e-09	8.35998e-08	Arl4a
ENSMUSG00000044156.14	6.24606	6.2993	1.71762e-09	9.05724e-08	Hepacam2
ENSMUSG00000027692.16	2.67357	6.51506	1.79357e-09	9.43083e-08	Tnik
ENSMUSG00000104368.1	5.84776	4.87776	1.93609e-09	1.01513e-07	2010103J01Rik
ENSMUSG00000031093.14	-4.41168	5.08446	2.06218e-09	1.07818e-07	Dock11
ENSMUSG00000031765.8	3.23228	11.1219	2.22233e-09	1.15863e-07	Mt1
ENSMUSG00000066861.14	-10.8994	5.95735	2.26623e-09	1.17819e-07	Oas1g
ENSMUSG00000027350.8	5.60624	9.236	2.3456e-09	1.21602e-07	Chgb
ENSMUSG00000037370.13	-3.61708	5.41331	2.45311e-09	1.2682e-07	Enpp1
ENSMUSG00000021124.13	2.62666	7.78709	2.58438e-09	1.33031e-07	Vti1b
ENSMUSG00000020256.14	-5.35591	6.59422	2.58768e-09	1.33031e-07	Aldh1l2
ENSMUSG00000027712.13	-3.26996	5.98955	2.68249e-09	1.37522e-07	Anxa5
ENSMUSG00000070327.14	-3.52083	6.41805	2.75339e-09	1.40377e-07	Eif2ak2
ENSMUSG00000024079.4	-4.52634	7.84718	2.75146e-09	1.40377e-07	Rnf213
ENSMUSG00000054128.16	9.4619	7.33351	2.9727e-09	1.51141e-07	H2-T3
ENSMUSG00000024960.9	2.89728	9.18399	3.02538e-09	1.53397e-07	Plcb3
ENSMUSG00000042784.9	-8.23439	5.92306	3.07004e-09	1.55234e-07	Muc1
ENSMUSG00000044348.14	-7.08941	4.46426	3.13042e-09	1.57855e-07	Slc25a53
ENSMUSG00000021609.6	9.69661	5.33092	3.19518e-09	1.60682e-07	Slc6a3
ENSMUSG00000021747.12	-8.54789	3.55167	3.25361e-09	1.63176e-07	Cfap20dc
ENSMUSG00000097991.1	9.39035	2.53215	3.28179e-09	1.64143e-07	Gm7656
ENSMUSG00000021591.8	4.36435	7.33508	3.76784e-09	1.87944e-07	Glrx
ENSMUSG00000027984.8	3.33497	8.83693	3.90622e-09	1.94321e-07	Hadh
ENSMUSG00000032038.7	3.05887	9.45912	4.02203e-09	1.9901e-07	St3gal4
ENSMUSG00000031161.15	-4.78983	5.79889	4.1035e-09	2.02498e-07	Hdac6
ENSMUSG00000023886.10	6.83706	7.12648	4.20772e-09	2.07087e-07	Smoc2
ENSMUSG00000028700.14	-2.96433	6.48035	4.31643e-09	2.11873e-07	Pomgnt1
ENSMUSG00000029330.8	4.14966	7.78156	4.47208e-09	2.1893e-07	Cds1
ENSMUSG00000027953.13	-3.66815	5.78611	4.66556e-09	2.27798e-07	Slc50a1
ENSMUSG00000075033.4	-8.91907	3.41218	4.74532e-09	2.31081e-07	Nxpe3
ENSMUSG00000046879.7	-3.22655	6.09929	5.21341e-09	2.53207e-07	Irgm1
ENSMUSG00000038704.12	9.19365	4.39666	5.71114e-09	2.75929e-07	Aspdh
ENSMUSG00000022750.18	4.80943	6.5989	6.17546e-09	2.97583e-07	Klhl22
ENSMUSG00000030701.17	-8.3342	5.68345	6.30747e-09	3.03153e-07	Plekhb1
ENSMUSG00000017774.19	9.33708	2.47926	6.38875e-09	3.04679e-07	Mfsd13b
ENSMUSG00000061411.12	2.6513	5.64676	6.38461e-09	3.04679e-07	Nol4l
ENSMUSG00000030877.11	-2.96828	6.33487	6.38062e-09	3.04679e-07	Myo1c
ENSMUSG00000034449.7	3.42806	7.64918	6.44981e-09	3.06798e-07	Dhrs11
ENSMUSG00000031762.7	2.99154	9.33732	6.73129e-09	3.18545e-07	Mt2
ENSMUSG00000027187.10	3.42554	8.27378	6.92119e-09	3.26694e-07	Cat
ENSMUSG00000020432.12	2.41345	6.76127	7.2032e-09	3.39138e-07	Tcn2
ENSMUSG00000079057.4	8.35502	6.6658	7.81982e-09	3.67233e-07	Cyp4v3
ENSMUSG00000024855.10	-5.9219	4.20253	8.07715e-09	3.78291e-07	Pacs1
ENSMUSG00000024338.15	-6.97525	4.39042	8.11677e-09	3.78291e-07	Psmb8
ENSMUSG00000041126.16	2.69422	6.79477	8.20435e-09	3.80451e-07	H2az2
ENSMUSG00000020829.9	4.43981	5.36531	8.52283e-09	3.94229e-07	Slc46a1
ENSMUSG00000059316.2	3.12685	7.07703	8.95161e-09	4.13027e-07	Slc27a4
ENSMUSG00000024174.9	-6.4683	4.19711	9.28529e-09	4.27355e-07	Pot1b
ENSMUSG00000061740.8	8.80011	4.90977	9.53949e-09	4.37962e-07	Cyp2d22
ENSMUSG00000015405.15	5.8069	7.31756	1.03681e-08	4.74822e-07	Ace2
ENSMUSG00000023805.17	-3.83615	5.01345	1.06505e-08	4.86547e-07	Synj2
ENSMUSG00000067229.3	4.64057	9.53797	1.1168e-08	5.08206e-07	Cyp2c66
ENSMUSG00000020892.10	-8.33069	3.3357	1.11797e-08	5.08206e-07	Aloxe3
ENSMUSG00000002944.15	8.92444	6.71899	1.29125e-08	5.85534e-07	Cd36
ENSMUSG00000031538.6	-7.92398	5.54434	1.55955e-08	7.00318e-07	Plat
ENSMUSG00000036552.19	-5.48266	5.5532	1.60083e-08	7.17111e-07	Ermard
ENSMUSG00000026509.15	-4.74532	4.6801	1.62535e-08	7.26331e-07	Capn2
ENSMUSG00000097039.8	-7.86619	4.6717	1.6904e-08	7.53576e-07	Pvt1
ENSMUSG00000023947.8	-6.56606	4.71199	1.71854e-08	7.64275e-07	Nfkbie
ENSMUSG00000026994.9	-2.98463	6.57476	1.73231e-08	7.68548e-07	Galnt3
ENSMUSG00000026479.13	-4.55929	6.17087	1.76342e-08	7.80472e-07	Lamc2
ENSMUSG00000023039.17	-3.61456	6.96983	1.79776e-08	7.93767e-07	Krt7
ENSMUSG00000033948.3	4.02297	4.441	1.87008e-08	8.23729e-07	Zswim5
ENSMUSG00000064280.14	4.76137	5.40983	1.96437e-08	8.63202e-07	Ccdc146
ENSMUSG00000031097.15	-8.85844	3.28451	1.97269e-08	8.64796e-07	Tnni2
ENSMUSG00000064345.1	2.99082	9.16939	2.09495e-08	9.16217e-07	ND2
ENSMUSG00000090843.2	9.10863	2.29348	2.41096e-08	1.04945e-06	Heatr4
ENSMUSG00000058569.8	-3.00351	7.1126	2.56399e-08	1.11344e-06	Tmed9
ENSMUSG00000028709.3	5.85012	6.95151	2.62129e-08	1.13565e-06	Mob3c
ENSMUSG00000022210.7	2.7533	7.71108	2.87383e-08	1.24214e-06	Dhrs4
ENSMUSG00000079507.10	4.47226	3.90771	2.90749e-08	1.25375e-06	H2-Q1
ENSMUSG00000046733.7	-4.34138	4.43633	2.91447e-08	1.25383e-06	Gprc5a
ENSMUSG00000022849.5	-3.76189	5.16188	3.07979e-08	1.32187e-06	Hspbap1
ENSMUSG00000028743.7	2.34154	6.6245	3.29707e-08	1.40858e-06	Akr7a5
ENSMUSG00000040483.15	-7.14577	3.53969	3.38923e-08	1.44461e-06	Xaf1
ENSMUSG00000026104.14	-7.10863	5.35263	3.6462e-08	1.55056e-06	Stat1
ENSMUSG00000046861.9	2.69117	5.98676	3.822e-08	1.61786e-06	Hectd3
ENSMUSG00000023057.5	5.85283	10.652	3.83155e-08	1.61819e-06	Fabp2
ENSMUSG00000097852.5	5.7061	10.5927	3.95295e-08	1.66565e-06	4933405D12Rik
ENSMUSG00000031635.14	-4.64311	7.1585	3.9963e-08	1.68008e-06	Anxa10
ENSMUSG00000038879.8	-3.10233	5.97507	4.13075e-08	1.73266e-06	Nipal2
ENSMUSG00000047907.11	-4.61057	5.02369	4.47502e-08	1.86858e-06	Tshz2
ENSMUSG00000116665.1	7.83263	2.9301	4.49772e-08	1.87381e-06	E130310I04Rik
ENSMUSG00000026398.14	5.09736	3.69105	4.75697e-08	1.97291e-06	Nr5a2
ENSMUSG00000055114.9	4.51691	8.92996	4.8738e-08	2.01684e-06	Anxa13
ENSMUSG00000033508.7	-13.5413	8.02962	4.95141e-08	2.04437e-06	Asprv1
ENSMUSG00000026019.15	-3.20304	5.64358	5.02883e-08	2.0717e-06	Wdr12
ENSMUSG00000031482.9	2.86704	7.51511	5.23959e-08	2.15372e-06	Slc25a15
ENSMUSG00000041992.9	-4.32872	5.01257	5.31379e-08	2.17496e-06	Rapgef5
ENSMUSG00000027803.14	-6.1535	4.30701	5.31484e-08	2.17496e-06	Wwtr1
ENSMUSG00000022445.7	5.28627	9.60193	5.41993e-08	2.21306e-06	Cyp2d26
ENSMUSG00000094430.2	9.64002	2.78619	5.45657e-08	2.2231e-06	Smbd1
ENSMUSG00000026971.15	-4.31446	5.91521	5.85472e-08	2.38006e-06	Itgb6
ENSMUSG00000056666.13	3.88176	7.6144	5.9797e-08	2.42553e-06	Retsat
ENSMUSG00000030413.7	-3.73003	7.4261	6.01011e-08	2.43251e-06	Pglyrp1
ENSMUSG00000060508.16	7.32793	3.57422	6.12589e-08	2.47395e-06	Nlrp9b
ENSMUSG00000022856.9	3.12732	6.20074	6.27025e-08	2.52672e-06	Tmem41a
ENSMUSG00000020641.16	-8.51093	3.57338	6.46156e-08	2.59814e-06	Rsad2
ENSMUSG00000047638.15	2.77146	6.32968	6.52822e-08	2.61924e-06	Nr1h4
ENSMUSG00000028096.13	2.54584	6.42392	6.5459e-08	2.62063e-06	Gpr89
ENSMUSG00000041132.11	3.93428	4.53746	6.56145e-08	2.62117e-06	N4bp2l1
ENSMUSG00000019966.18	5.60207	6.65338	6.65845e-08	2.64845e-06	Tubal3
ENSMUSG00000021216.7	-2.73507	7.31114	6.65677e-08	2.64845e-06	Kitl
ENSMUSG00000027282.17	2.53473	8.94447	6.70217e-08	2.66011e-06	Mtch2
ENSMUSG00000020173.17	3.11556	7.65727	7.04181e-08	2.78892e-06	Cobl
ENSMUSG00000114284.1	3.35194	6.5074	7.14098e-08	2.82214e-06	9630015K15Rik
ENSMUSG00000033943.15	-2.8283	6.27227	7.46286e-08	2.94305e-06	Mga
ENSMUSG00000026610.13	3.93294	4.17029	7.52823e-08	2.96249e-06	Esrrg
ENSMUSG00000047963.7	-6.11211	4.2115	7.75879e-08	3.04673e-06	Stbd1
ENSMUSG00000046312.4	4.21518	4.84169	7.85861e-08	3.07937e-06	Myorg
ENSMUSG00000001025.8	-3.28393	6.05802	8.35119e-08	3.26546e-06	S100a6
ENSMUSG00000030946.13	2.85161	5.0791	8.39377e-08	3.2692e-06	Lhpp
ENSMUSG00000021662.11	-3.85087	5.06507	8.3962e-08	3.2692e-06	Arhgef28
ENSMUSG00000062866.16	-3.8695	5.00498	8.7882e-08	3.41463e-06	Phactr2
ENSMUSG00000002565.16	6.2369	7.94883	9.15619e-08	3.53747e-06	Scin
ENSMUSG00000042410.16	-3.30103	6.3591	9.16184e-08	3.53747e-06	Agps
ENSMUSG00000029334.14	4.24023	7.29612	1.02182e-07	3.93712e-06	Prkg2
ENSMUSG00000023341.15	-4.64407	6.77836	1.047e-07	4.01735e-06	A930037H05Rik
ENSMUSG00000109408.1	-6.59636	3.4932	1.04677e-07	4.01735e-06	Mx2
ENSMUSG00000047881.14	-3.09317	5.28383	1.08826e-07	4.167e-06	Rell1
ENSMUSG00000036814.13	5.91426	8.0341	1.10785e-07	4.2271e-06	Slc6a20a
ENSMUSG00000026615.14	-2.9039	8.4873	1.10854e-07	4.2271e-06	Eprs
ENSMUSG00000002475.16	4.83968	4.95361	1.11575e-07	4.23708e-06	Abhd3
ENSMUSG00000002332.16	3.12724	7.99848	1.18159e-07	4.47793e-06	Dhrs1
ENSMUSG00000027684.16	-4.38398	6.81436	1.22502e-07	4.63299e-06	Mecom
ENSMUSG00000024990.13	-5.06966	4.11282	1.27142e-07	4.79863e-06	Rbp4
ENSMUSG00000019900.19	6.9545	3.2414	1.2767e-07	4.80874e-06	Rfx6
ENSMUSG00000021266.16	-3.18354	7.6259	1.28643e-07	4.83552e-06	Wars
ENSMUSG00000072949.6	4.96481	7.77422	1.32861e-07	4.97378e-06	Acot1
ENSMUSG00000028032.13	2.28161	6.42623	1.35572e-07	5.065e-06	Papss1
ENSMUSG00000036053.17	-6.64696	4.13867	1.3736e-07	5.12145e-06	Fmnl2
ENSMUSG00000112129.1	5.04915	6.26648	1.38876e-07	5.16752e-06	Pbld1
ENSMUSG00000003929.11	2.73316	6.34046	1.43009e-07	5.29996e-06	Zfp36
ENSMUSG00000044786.6	-4.24991	4.52067	1.42965e-07	5.29996e-06	Zfp81
ENSMUSG00000064299.6	8.83397	2.01439	1.43475e-07	5.30655e-06	4921528I07Rik
ENSMUSG00000040746.15	2.91675	4.97287	1.52631e-07	5.61149e-06	Rnf167
ENSMUSG00000029167.13	-3.6691	5.34906	1.57217e-07	5.76859e-06	Ppargc1a
ENSMUSG00000021751.13	-3.29935	6.59023	1.60324e-07	5.87091e-06	Acox2
ENSMUSG00000029102.9	-2.86391	5.68707	1.66072e-07	6.06935e-06	Hgfac
ENSMUSG00000024424.15	7.50599	5.82688	1.69579e-07	6.18528e-06	Ttc39c
ENSMUSG00000030872.14	2.48205	5.436	1.75748e-07	6.38504e-06	Gga2
ENSMUSG00000034006.17	-3.09541	5.28452	1.76295e-07	6.39235e-06	Slc66a2
ENSMUSG00000031072.14	-3.28599	5.41249	1.76676e-07	6.39359e-06	LTO1
ENSMUSG00000000275.16	3.44151	9.39955	1.82744e-07	6.58734e-06	Gm16537
ENSMUSG00000089671.1	-2.72512	7.1497	1.82421e-07	6.58734e-06	Trim25
ENSMUSG00000018821.3	-2.87746	5.62597	1.87013e-07	6.72808e-06	Avpi1
ENSMUSG00000003452.15	-5.40258	4.28731	1.91285e-07	6.84177e-06	Bicd1
ENSMUSG00000009585.18	-4.08928	5.03126	2.19872e-07	7.84903e-06	Apobec3
ENSMUSG00000016206.6	-6.11281	3.84549	2.20614e-07	7.86035e-06	H2-M3
ENSMUSG00000074261.3	6.20665	4.73936	2.29046e-07	8.14505e-06	Erich4
ENSMUSG00000022555.12	3.30657	8.82751	2.32564e-07	8.24238e-06	Dgat1
ENSMUSG00000040282.13	-3.33626	4.77774	2.32677e-07	8.24238e-06	Cdin1
ENSMUSG00000025037.6	3.42001	8.88297	2.40515e-07	8.48748e-06	Maoa
ENSMUSG00000050382.14	-9.0679	2.65581	2.42404e-07	8.53782e-06	Kif7
ENSMUSG00000020803.3	2.22919	7.3666	2.46915e-07	8.68013e-06	Txndc17
ENSMUSG00000037936.15	2.21147	7.49449	2.59004e-07	9.08778e-06	Scarb1
ENSMUSG00000026305.15	-2.72437	6.88669	2.60333e-07	9.11708e-06	Lrrfip1
ENSMUSG00000034480.18	-3.77216	4.5612	2.64137e-07	9.2328e-06	Diaph2
ENSMUSG00000015243.4	6.52029	3.2627	2.73527e-07	9.54292e-06	Abca1
ENSMUSG00000021456.8	3.12519	8.92597	2.78097e-07	9.675e-06	Fbp2
ENSMUSG00000030793.4	2.50237	7.02703	2.78361e-07	9.675e-06	Pycard
ENSMUSG00000027876.4	4.62743	6.79417	2.79836e-07	9.7072e-06	Reg4
ENSMUSG00000034518.14	-3.77313	4.60388	2.80339e-07	9.7072e-06	Hmgxb4
ENSMUSG00000045316.5	2.86255	6.23093	2.81843e-07	9.74099e-06	Fahd1
ENSMUSG00000022055.7	9.69703	2.0777	2.85567e-07	9.85127e-06	Nefl
ENSMUSG00000025085.16	-2.91704	7.43627	3.08846e-07	1.05949e-05	Ablim1
ENSMUSG00000093536.7	9.55211	1.92327	3.10394e-07	1.06172e-05	Smim17
ENSMUSG00000040010.10	-3.07004	6.53008	3.10645e-07	1.06172e-05	Slc7a5
ENSMUSG00000032808.2	9.40432	6.99817	3.26336e-07	1.1119e-05	Cyp2c38
ENSMUSG00000031586.17	-5.38559	5.21738	3.26534e-07	1.1119e-05	Rbpms
ENSMUSG00000040570.14	2.76933	6.06311	3.30471e-07	1.12117e-05	Rundc3b
ENSMUSG00000000184.12	-3.48877	8.46697	3.32352e-07	1.12548e-05	Ccnd2
ENSMUSG00000034781.5	2.86472	9.115	3.53089e-07	1.19299e-05	Gna11
ENSMUSG00000024642.17	2.78729	6.41539	3.5358e-07	1.19299e-05	Tle4
ENSMUSG00000063354.7	-2.50182	6.26797	3.54326e-07	1.19333e-05	Slc39a4
ENSMUSG00000036885.14	2.52854	5.71115	3.56059e-07	1.19698e-05	Arhgef26
ENSMUSG00000003585.13	9.46996	1.89827	3.75456e-07	1.25761e-05	Dhdh
ENSMUSG00000011382.8	6.16432	6.62172	3.75007e-07	1.25761e-05	Sec14l2
ENSMUSG00000027690.13	4.52924	7.64819	3.86284e-07	1.29153e-05	Slc2a2
ENSMUSG00000028037.13	-10.173	4.66349	3.90932e-07	1.30471e-05	Ifi44
ENSMUSG00000072683.3	7.55292	2.49277	4.1141e-07	1.3681e-05	Gm7457
ENSMUSG00000028542.17	-5.28141	6.02055	4.12256e-07	1.36845e-05	Slc6a9
ENSMUSG00000045374.18	6.94948	6.8522	4.25652e-07	1.41038e-05	Wdr81
ENSMUSG00000033684.14	-2.81648	6.86979	4.39019e-07	1.45207e-05	Qsox1
ENSMUSG00000038774.9	-2.71264	6.58901	4.52539e-07	1.49411e-05	Ascc3
ENSMUSG00000031957.6	9.31164	3.61057	4.57407e-07	1.50745e-05	Ctrb1
ENSMUSG00000057068.15	8.81124	1.957	4.58215e-07	1.50745e-05	Fam47e
ENSMUSG00000046262.14	9.9349	2.29901	4.78224e-07	1.57048e-05	Pramel29
ENSMUSG00000070371.11	-6.30432	4.30904	4.91917e-07	1.61258e-05	Prss36
ENSMUSG00000045775.15	3.31491	5.86454	5.04131e-07	1.64969e-05	Slc16a5
ENSMUSG00000031626.18	-4.28862	5.77204	5.0754e-07	1.6579e-05	Sorbs2
ENSMUSG00000038500.15	-5.49151	4.3795	5.16681e-07	1.68478e-05	Prr3
ENSMUSG00000002289.16	3.91992	5.9465	5.2042e-07	1.69305e-05	Angptl4
ENSMUSG00000019433.9	-2.34844	6.24083	5.21051e-07	1.69305e-05	Gipc1
ENSMUSG00000038745.15	3.48816	8.58406	5.23805e-07	1.69901e-05	Nlrp6
ENSMUSG00000031790.8	-2.83187	5.87195	5.3274e-07	1.72496e-05	Mmp15
ENSMUSG00000024816.12	2.39342	5.49905	5.77634e-07	1.86704e-05	Frmd8
ENSMUSG00000001211.15	2.33	7.92292	5.79602e-07	1.86744e-05	Agpat3
ENSMUSG00000031075.19	-6.98678	5.07662	5.7978e-07	1.86744e-05	Ano1
ENSMUSG00000025726.11	6.19326	2.93015	6.15845e-07	1.98014e-05	Slc28a1
ENSMUSG00000043252.8	2.36243	5.92859	6.221e-07	1.99678e-05	Tmem64
ENSMUSG00000039878.13	5.6153	6.69558	6.24468e-07	2.0009e-05	Slc39a5
ENSMUSG00000023043.7	-2.78094	9.41586	6.26283e-07	2.00324e-05	Krt18
ENSMUSG00000034871.2	4.1014	5.71613	6.38722e-07	2.03949e-05	Fam151a
ENSMUSG00000041660.8	6.96826	3.02558	6.42417e-07	2.04774e-05	Bbox1
ENSMUSG00000023019.12	3.35025	9.6747	6.48509e-07	2.0636e-05	Gpd1
ENSMUSG00000048826.7	4.64269	5.89608	6.74456e-07	2.14247e-05	Dact2
ENSMUSG00000042369.8	2.5533	5.41243	6.91376e-07	2.19245e-05	Rbm45
ENSMUSG00000018916.5	9.51683	1.94654	7.03943e-07	2.22847e-05	Csf2
ENSMUSG00000097166.1	-3.81535	4.95232	7.10603e-07	2.2457e-05	9330179D12Rik
ENSMUSG00000094584.2	7.67537	6.03686	7.18545e-07	2.26692e-05	Ms4a18
ENSMUSG00000026566.15	-3.09776	5.7617	7.33916e-07	2.31146e-05	Mpzl1
ENSMUSG00000051435.11	3.3972	4.75984	7.50963e-07	2.36112e-05	Fhad1
ENSMUSG00000084984.8	-4.17406	4.97444	7.59422e-07	2.38365e-05	Far1os
ENSMUSG00000026385.16	2.87641	9.95081	8.1328e-07	2.54837e-05	Dbi
ENSMUSG00000035847.15	-4.75899	4.85592	8.28054e-07	2.59027e-05	Ids
ENSMUSG00000030717.9	3.87987	7.37237	8.61506e-07	2.68127e-05	Crip1
ENSMUSG00000006360.11	-3.58392	8.16604	8.6043e-07	2.68127e-05	Nupr1
ENSMUSG00000086273.7	7.98142	2.31309	8.92091e-07	2.77179e-05	Rbm46os
ENSMUSG00000030228.18	-4.68645	4.52483	8.95168e-07	2.77667e-05	Pik3c2g
ENSMUSG00000030560.17	-2.43245	7.64323	9.07421e-07	2.80996e-05	Ctsc
ENSMUSG00000018983.9	3.30235	5.5387	9.24285e-07	2.85739e-05	E2f2
ENSMUSG00000044950.7	-3.0944	5.54841	9.48666e-07	2.92786e-05	Pwwp2a
ENSMUSG00000115779.1	-6.49488	3.4711	9.5654e-07	2.94723e-05	4930592A05Rik
ENSMUSG00000049436.5	5.32398	3.02116	9.87368e-07	3.03209e-05	Upk1b
ENSMUSG00000064210.7	2.34815	7.85268	1.01737e-06	3.11882e-05	Ano6
ENSMUSG00000017830.15	-6.58731	4.61211	1.01899e-06	3.11882e-05	Dhx58
ENSMUSG00000038457.17	-3.61902	4.84466	1.02995e-06	3.14714e-05	Tmem255b
ENSMUSG00000082361.6	3.18753	4.58212	1.03575e-06	3.15441e-05	Slc25a42
ENSMUSG00000002346.16	-2.81316	5.18806	1.03523e-06	3.15441e-05	Btc
ENSMUSG00000069769.13	-2.53587	6.2569	1.03881e-06	3.15852e-05	Msi2
ENSMUSG00000054942.13	-4.00212	4.73796	1.04871e-06	3.18338e-05	Miga1
ENSMUSG00000027220.2	7.84144	4.07753	1.05149e-06	3.18659e-05	Syt13
ENSMUSG00000079492.2	7.46178	3.17364	1.08423e-06	3.28042e-05	Gm11127
ENSMUSG00000061959.13	4.54556	6.01651	1.0992e-06	3.32028e-05	Ces1e
ENSMUSG00000025991.8	5.50845	9.69568	1.10588e-06	3.335e-05	Cps1
ENSMUSG00000025161.16	4.46043	8.09769	1.11423e-06	3.35058e-05	Slc16a3
ENSMUSG00000033998.9	-2.61147	6.27908	1.11468e-06	3.35058e-05	Kcnk1
ENSMUSG00000032114.9	3.12861	7.96337	1.11795e-06	3.35493e-05	Slc37a4
ENSMUSG00000050592.8	6.29562	3.60017	1.13908e-06	3.41281e-05	Fam78a
ENSMUSG00000038732.15	-3.64672	5.03832	1.17937e-06	3.52778e-05	Mboat1
ENSMUSG00000068762.11	5.16321	7.68586	1.18989e-06	3.54777e-05	Gstm6
ENSMUSG00000036825.12	2.34126	6.40245	1.2216e-06	3.63644e-05	Ssx2ip
ENSMUSG00000022768.17	-4.27071	4.34313	1.22429e-06	3.63857e-05	Ccdc116
ENSMUSG00000002844.9	-3.18391	5.37106	1.23216e-06	3.65607e-05	Adprh
ENSMUSG00000004038.9	3.37662	10.5262	1.28413e-06	3.80416e-05	Gstm3
ENSMUSG00000032122.15	5.06274	4.97829	1.29555e-06	3.83184e-05	Slc37a2
ENSMUSG00000032607.12	-4.38173	4.35292	1.30915e-06	3.8597e-05	Spata1
ENSMUSG00000028188.13	-8.93834	4.58895	1.30753e-06	3.8597e-05	Amt
ENSMUSG00000041598.7	2.42417	6.19909	1.31712e-06	3.87516e-05	Cdc42ep4
ENSMUSG00000064341.1	2.61614	11.2464	1.33304e-06	3.91138e-05	ND1
ENSMUSG00000028940.2	7.67617	1.36785	1.35084e-06	3.95732e-05	Hes2
ENSMUSG00000031972.5	3.71874	5.2212	1.39185e-06	4.07099e-05	Acta1
ENSMUSG00000042306.11	-4.0388	4.44797	1.39409e-06	4.07109e-05	S100a14
ENSMUSG00000025197.9	6.65336	3.47569	1.39798e-06	4.07601e-05	Cyp2c23
ENSMUSG00000036377.19	3.68414	4.62867	1.40251e-06	4.08276e-05	Cracd
ENSMUSG00000086995.1	8.98662	2.21546	1.43149e-06	4.16056e-05	Gm13544
ENSMUSG00000020614.13	6.04345	4.86549	1.43565e-06	4.16609e-05	Fam20a
ENSMUSG00000033386.10	-2.47607	6.24651	1.44902e-06	4.19829e-05	Frrs1
ENSMUSG00000052534.15	-3.64279	5.03739	1.49444e-06	4.31633e-05	Pbx1
ENSMUSG00000030769.15	5.96663	5.81535	1.51428e-06	4.36682e-05	Slc5a11
ENSMUSG00000022244.7	7.37793	6.37588	1.65098e-06	4.74618e-05	Agmat
ENSMUSG00000040706.4	4.18732	6.1139	1.65067e-06	4.74618e-05	Amacr
ENSMUSG00000015970.19	2.03025	6.92186	1.65904e-06	4.76192e-05	Chdh
ENSMUSG00000038060.15	5.12613	4.71803	1.66678e-06	4.77673e-05	Dlec1
ENSMUSG00000110573.1	4.85259	4.70741	1.67293e-06	4.78691e-05	Gm5485
ENSMUSG00000031700.11	-4.18668	6.31477	1.70123e-06	4.86035e-05	Gpt2
ENSMUSG00000027377.2	3.14793	6.47357	1.7229e-06	4.91467e-05	Mall
ENSMUSG00000010122.14	7.5128	4.28628	1.73242e-06	4.9342e-05	Slc47a1
ENSMUSG00000038936.13	2.86084	5.47973	1.76874e-06	5.02273e-05	Sccpdh
ENSMUSG00000086277.2	2.39568	5.26086	1.76895e-06	5.02273e-05	4930558K02Rik
ENSMUSG00000064215.13	-5.77251	5.26916	1.80765e-06	5.12474e-05	Ifi27
ENSMUSG00000054733.9	2.82153	7.13361	1.82822e-06	5.17509e-05	Msra
ENSMUSG00000032841.15	4.83687	4.30555	1.84476e-06	5.21391e-05	Prr5l
ENSMUSG00000027562.12	-6.36278	7.74911	1.8506e-06	5.22242e-05	Car2
ENSMUSG00000043592.15	3.52487	4.891	1.87278e-06	5.27155e-05	Unc5cl
ENSMUSG00000054766.13	-2.28068	6.65016	1.87372e-06	5.27155e-05	Set
ENSMUSG00000023456.16	2.6533	9.32645	1.87836e-06	5.27655e-05	Tpi1
ENSMUSG00000018334.18	5.22749	3.65551	1.88926e-06	5.28968e-05	Ltc4s
ENSMUSG00000020377.15	2.51281	5.12572	1.88754e-06	5.28968e-05	Ksr1
ENSMUSG00000039137.18	5.77956	4.57524	1.91112e-06	5.3361e-05	Whrn
ENSMUSG00000061536.13	3.78943	4.98937	1.93594e-06	5.39724e-05	Sec22c
ENSMUSG00000023915.5	-3.68685	5.16377	1.96426e-06	5.46793e-05	Tnfrsf21
ENSMUSG00000030761.16	5.4001	6.57014	1.97885e-06	5.50024e-05	Myo7a
ENSMUSG00000022756.17	3.2512	6.13811	2.00682e-06	5.56961e-05	Slc7a4
ENSMUSG00000022261.6	-7.58819	3.489	2.0222e-06	5.60386e-05	Sdc2
ENSMUSG00000031838.8	2.11368	6.88848	2.05141e-06	5.66778e-05	Ifi30
ENSMUSG00000040187.15	-5.15166	3.82534	2.05818e-06	5.678e-05	Arntl2
ENSMUSG00000073481.9	3.17538	8.92863	2.0671e-06	5.69408e-05	Mtarc2
ENSMUSG00000024158.17	2.61653	7.39798	2.07811e-06	5.71588e-05	Hagh
ENSMUSG00000029605.16	-5.79699	4.20415	2.09389e-06	5.75071e-05	Oas1b
ENSMUSG00000043279.9	-3.53441	5.06042	2.12077e-06	5.81588e-05	Trim56
ENSMUSG00000079429.9	5.2154	4.37723	2.12691e-06	5.82406e-05	Mroh2a
ENSMUSG00000050912.15	-3.1007	5.31626	2.15648e-06	5.89628e-05	Tmem123
ENSMUSG00000001300.16	2.43933	6.80242	2.1657e-06	5.91275e-05	Efnb2
ENSMUSG00000022098.10	5.7724	3.13545	2.20314e-06	6.00607e-05	Bmp1
ENSMUSG00000028944.14	2.76282	7.31848	2.21744e-06	6.03615e-05	Prkag2
ENSMUSG00000053411.16	-3.46976	4.95856	2.23762e-06	6.08211e-05	Cbx7
ENSMUSG00000036106.15	2.94958	5.53545	2.24265e-06	6.08681e-05	Prr5
ENSMUSG00000039910.10	2.3994	6.37417	2.28628e-06	6.19612e-05	Cited2
ENSMUSG00000040328.16	-7.80735	2.81457	2.29472e-06	6.20987e-05	Olfr56
ENSMUSG00000037242.8	-2.59442	6.32338	2.30031e-06	6.2159e-05	Clic4
ENSMUSG00000030759.16	-3.74997	5.63424	2.31577e-06	6.24852e-05	Far1
ENSMUSG00000022758.14	3.29492	6.17528	2.36193e-06	6.36376e-05	P2rx6
ENSMUSG00000034371.9	4.03984	9.91163	2.38631e-06	6.42007e-05	Tkfc
ENSMUSG00000018770.9	2.17434	8.52118	2.40704e-06	6.46643e-05	Atp5g3
ENSMUSG00000028003.6	7.77089	2.1059	2.42572e-06	6.50714e-05	Lrat
ENSMUSG00000054676.15	3.10014	5.28887	2.43363e-06	6.51888e-05	1600014C10Rik
ENSMUSG00000026589.14	2.26037	6.33296	2.46347e-06	6.58926e-05	Sec16b
ENSMUSG00000031398.13	-5.26324	3.56084	2.56093e-06	6.83014e-05	Plxna3
ENSMUSG00000005225.15	2.19337	5.91307	2.57539e-06	6.85878e-05	Plekha8
ENSMUSG00000052212.6	7.27982	3.52464	2.673e-06	7.10847e-05	Cd177
ENSMUSG00000085440.1	-4.44573	4.91895	2.6853e-06	7.13093e-05	Sorbs2os
ENSMUSG00000024948.15	5.84597	3.58908	2.73091e-06	7.24163e-05	Map4k2
ENSMUSG00000017291.13	-2.44306	6.52204	2.74833e-06	7.27593e-05	Taok1
ENSMUSG00000027313.3	-2.44585	5.99794	2.75173e-06	7.27593e-05	Chac1
ENSMUSG00000047205.12	-5.33523	4.56717	2.75761e-06	7.28102e-05	Dusp18
ENSMUSG00000055725.11	2.64023	4.84332	2.8273e-06	7.45439e-05	Paqr3
ENSMUSG00000066072.13	8.90304	2.52124	2.88337e-06	7.58056e-05	Cyp4a10
ENSMUSG00000032473.13	-9.80453	7.06993	2.91151e-06	7.64365e-05	Cldn18
ENSMUSG00000046159.16	2.51769	5.87324	2.9622e-06	7.76568e-05	Chrm3
ENSMUSG00000049038.3	4.51797	3.12536	2.9926e-06	7.83425e-05	Mterf2
ENSMUSG00000032527.13	2.76298	5.67616	2.99922e-06	7.84046e-05	Pccb
ENSMUSG00000024730.7	3.83246	4.63991	3.00593e-06	7.84689e-05	Ms4a8a
ENSMUSG00000021068.17	-5.35108	3.69867	3.04875e-06	7.94743e-05	Nin
ENSMUSG00000034285.15	2.99259	6.21497	3.11416e-06	8.10649e-05	Nipsnap1
ENSMUSG00000011257.19	-2.59722	5.60643	3.12526e-06	8.12391e-05	Pabpc4
ENSMUSG00000022219.10	2.78049	8.20546	3.14869e-06	8.17332e-05	Cideb
ENSMUSG00000048572.5	8.12652	2.64902	3.24764e-06	8.41335e-05	Tmem252
ENSMUSG00000030763.7	2.74902	4.90092	3.25028e-06	8.41335e-05	Lcmt1
ENSMUSG00000036427.5	2.62131	10.1035	3.30825e-06	8.53944e-05	Gpi1
ENSMUSG00000074218.3	4.21514	4.31202	3.33279e-06	8.59077e-05	Cox7a1
ENSMUSG00000040152.8	-4.66404	4.46963	3.34342e-06	8.60616e-05	Thbs1
ENSMUSG00000032092.5	7.78995	2.17231	3.37706e-06	8.66856e-05	Hlf
ENSMUSG00000003949.16	-2.61079	6.06597	3.37681e-06	8.66856e-05	Mpzl2
ENSMUSG00000052087.14	8.12784	1.33289	3.44386e-06	8.82776e-05	Rgs14
ENSMUSG00000030364.6	5.56351	5.61103	3.46173e-06	8.86127e-05	Clec2h
ENSMUSG00000033590.8	-3.63798	6.02855	3.52181e-06	9.00256e-05	Myo5c
ENSMUSG00000035877.17	2.99927	6.12148	3.53696e-06	9.02878e-05	Zhx3
ENSMUSG00000054630.7	5.55822	8.4814	3.6141e-06	9.21296e-05	Ugt2b5
ENSMUSG00000004994.12	-4.29368	5.27683	3.62483e-06	9.22756e-05	Ccdc130
ENSMUSG00000021477.9	-2.43679	6.00368	3.63929e-06	9.25162e-05	Ctsl
ENSMUSG00000018919.10	3.53026	8.62856	3.65209e-06	9.27139e-05	Tm4sf5
ENSMUSG00000021895.10	-2.78945	5.40227	3.67396e-06	9.30133e-05	Zfhx3
ENSMUSG00000038872.10	-3.45133	4.30574	3.67142e-06	9.30133e-05	Arhgef3
ENSMUSG00000020407.13	2.60711	5.93668	3.85412e-06	9.7312e-05	Upp1
ENSMUSG00000029763.17	-3.06085	6.08867	3.85431e-06	9.7312e-05	Exoc4
ENSMUSG00000056973.6	7.07217	7.64826	3.95572e-06	9.97359e-05	Ces1d
ENSMUSG00000027351.14	-3.26806	5.5943	3.998e-06	0.000100664	Spred1
ENSMUSG00000069114.8	-8.40645	3.47665	4.26711e-06	0.000107294	Zbtb10
ENSMUSG00000079339.7	-6.46417	5.61856	4.30414e-06	0.000108078	Ifit1bl1
ENSMUSG00000031833.10	3.18977	6.33493	4.34373e-06	0.000108924	Mast3
ENSMUSG00000035642.16	2.61621	4.8982	4.4173e-06	0.000110618	Aamdc
ENSMUSG00000062101.12	5.7011	4.37463	4.43154e-06	0.000110824	Zfp119b
ENSMUSG00000062373.8	2.6573	6.20826	4.48551e-06	0.000112022	Tmem65
ENSMUSG00000021550.6	2.05364	5.93829	4.49565e-06	0.000112124	2210016F16Rik
ENSMUSG00000021759.14	2.31622	6.60518	4.54931e-06	0.000113309	Plpp1
ENSMUSG00000019102.10	-11.4542	6.52454	4.7397e-06	0.000117733	Aldh3a1
ENSMUSG00000022359.10	-4.26913	4.41902	4.88416e-06	0.000121159	Wdyhv1
ENSMUSG00000051022.7	-3.02981	5.43291	5.01587e-06	0.000124092	F3
ENSMUSG00000028128.13	-3.36486	4.50081	5.01422e-06	0.000124092	Hs3st1
ENSMUSG00000060703.12	3.84797	5.94478	5.11684e-06	0.000126252	Cd302
ENSMUSG00000039934.12	-7.95737	3.89929	5.23025e-06	0.000128706	Gsap
ENSMUSG00000024548.11	-5.48709	3.54799	5.31753e-06	0.000130506	Setbp1
ENSMUSG00000074622.4	7.14534	1.54211	5.33686e-06	0.000130806	Mafb
ENSMUSG00000026411.17	-3.99525	4.79885	5.44009e-06	0.00013316	Tmem9
ENSMUSG00000019841.15	-2.46673	5.8549	5.48771e-06	0.000134147	Rev3l
ENSMUSG00000006345.10	4.9419	6.52234	5.604e-06	0.000136809	Ggt1
ENSMUSG00000064367.1	2.63257	10.259	5.74196e-06	0.000139991	ND5
ENSMUSG00000068246.6	-8.57636	3.15935	5.78833e-06	0.000140936	Apol9b
ENSMUSG00000058006.12	-3.25804	4.92953	5.92317e-06	0.00014384	Mdn1
ENSMUSG00000032098.13	5.83371	6.06901	6.36953e-06	0.000154311	Treh
ENSMUSG00000022037.15	-8.43623	10.1289	6.3711e-06	0.000154311	Clu
ENSMUSG00000036894.3	-3.2219	5.05197	6.61323e-06	0.000159547	Rap2b
ENSMUSG00000014498.9	2.35977	6.84384	6.6296e-06	0.000159733	Ankrd52
ENSMUSG00000053580.16	-4.60397	3.59001	6.68242e-06	0.000160587	Tanc2
ENSMUSG00000001700.10	2.89035	8.469	6.87316e-06	0.000164956	Gramd3
ENSMUSG00000064363.1	2.58497	9.54055	6.99127e-06	0.000167573	ND4
ENSMUSG00000025172.3	8.68964	1.13686	7.13069e-06	0.000170471	Ankrd2
ENSMUSG00000106577.1	8.68964	1.13686	7.13069e-06	0.000170471	Gm31026
ENSMUSG00000059654.7	4.76078	11.0667	7.18284e-06	0.000171496	Reg1
ENSMUSG00000031662.8	4.04275	5.57776	7.20245e-06	0.000171742	Snx20
ENSMUSG00000022574.7	2.30953	6.7198	7.2601e-06	0.000172893	Naprt
ENSMUSG00000002980.14	-3.81771	3.94242	7.37323e-06	0.000175361	Bcam
ENSMUSG00000029804.17	2.94013	4.47796	7.50699e-06	0.000178313	Herc3
ENSMUSG00000022793.17	-3.34867	4.98797	7.53283e-06	0.000178696	B4galt4
ENSMUSG00000026896.14	-3.21324	5.49595	7.65901e-06	0.000181457	Ifih1
ENSMUSG00000073407.1	6.57796	2.85011	7.68227e-06	0.000181542	Gm6034
ENSMUSG00000027006.13	6.40774	3.99393	7.80772e-06	0.000183941	Dnah2
ENSMUSG00000005237.14	-2.854	5.47575	7.81369e-06	0.000183941	Tc2n
ENSMUSG00000021187.14	-3.02227	6.60903	7.80087e-06	0.000183941	Dnajc10
ENSMUSG00000024028.7	-9.53817	5.57177	7.89039e-06	0.000185509	Tff2
ENSMUSG00000055435.6	4.94653	2.91285	7.91991e-06	0.000185967	Maf
ENSMUSG00000033124.16	5.40504	7.83478	7.97183e-06	0.000186711	Maob
ENSMUSG00000040147.14	3.25649	5.65116	7.96998e-06	0.000186711	Atg9a
ENSMUSG00000000686.11	-2.52136	5.7371	7.99162e-06	0.000186937	Abhd15
ENSMUSG00000032454.9	4.82149	9.56651	8.00908e-06	0.000187108	Rbp2
ENSMUSG00000038301.15	-4.81205	5.19434	8.03113e-06	0.000187386	Snx10
ENSMUSG00000025075.14	-5.62324	4.92312	8.18256e-06	0.000190678	Habp2
ENSMUSG00000031520.6	5.71062	2.25595	8.19325e-06	0.000190687	Vegfc
ENSMUSG00000030823.6	5.64391	2.39089	8.2397e-06	0.000191526	9130019O22Rik
ENSMUSG00000025931.15	-2.74015	6.03885	8.54393e-06	0.000198348	Paqr8
ENSMUSG00000035000.8	5.31737	8.8728	8.55819e-06	0.000198429	Dpp4
ENSMUSG00000032899.14	-3.61651	6.41727	8.76431e-06	0.000202954	Styk1
ENSMUSG00000009145.6	2.20057	5.90692	8.91207e-06	0.000206117	Dqx1
ENSMUSG00000020182.16	2.28412	6.40148	8.92796e-06	0.000206226	Ddc
ENSMUSG00000015143.15	-2.26669	5.72687	8.96655e-06	0.0002066	Actn1
ENSMUSG00000027907.4	-4.48941	3.68613	9.12579e-06	0.000210007	S100a11
ENSMUSG00000040618.7	-3.56632	7.02114	9.1813e-06	0.000211021	Pck2
ENSMUSG00000026692.12	4.96611	4.98717	9.27889e-06	0.000212999	Fmo4
ENSMUSG00000069601.14	-2.70253	5.57959	9.62457e-06	0.00022066	Ank3
ENSMUSG00000018340.13	-4.1565	4.80814	9.8626e-06	0.000225836	Anxa6
ENSMUSG00000027111.16	-2.32339	7.23118	1.01258e-05	0.000231577	Itga6
ENSMUSG00000051439.7	-5.19622	3.95546	1.01438e-05	0.000231701	Cd14
ENSMUSG00000030472.9	3.88161	5.51087	1.01783e-05	0.000232202	Ceacam18
ENSMUSG00000034591.5	3.85609	5.25717	1.01919e-05	0.000232223	Slc41a2
ENSMUSG00000051323.16	6.71829	3.58543	1.02626e-05	0.000233548	Pcdh19
ENSMUSG00000073002.9	-5.31146	3.25994	1.02943e-05	0.000233979	Vamp5
ENSMUSG00000029304.14	-7.04323	2.81181	1.05001e-05	0.000238364	Spp1
ENSMUSG00000062070.12	2.17033	8.60704	1.06568e-05	0.000241624	Pgk1
ENSMUSG00000027230.9	-3.35986	4.42605	1.07045e-05	0.000242408	Creb3l1
ENSMUSG00000022995.16	-7.56395	2.57317	1.09188e-05	0.000246957	Enah
ENSMUSG00000024516.13	-2.19897	6.07785	1.09778e-05	0.000247989	Sec11c
ENSMUSG00000030726.16	-2.54868	5.57542	1.1018e-05	0.000248289	Scmh1
ENSMUSG00000000085.16	-2.73002	5.1923	1.10157e-05	0.000248289	Pold3
ENSMUSG00000036098.15	-2.4617	6.90411	1.12218e-05	0.000252573	Myrf
ENSMUSG00000045136.6	5.11948	3.6834	1.13925e-05	0.000256103	Tubb2b
ENSMUSG00000019823.17	1.95432	6.75266	1.1484e-05	0.000257846	Mical1
ENSMUSG00000020954.16	-2.0461	6.36305	1.15065e-05	0.000258036	Strn3
ENSMUSG00000032315.6	-8.88874	3.38592	1.16704e-05	0.000261395	Cyp1a1
ENSMUSG00000029093.14	-4.46674	4.8377	1.17672e-05	0.000263243	Sorcs2
ENSMUSG00000038416.15	-2.2986	6.00143	1.17989e-05	0.000263632	Cdc16
ENSMUSG00000024887.10	3.12193	6.99316	1.20451e-05	0.000268809	Asah2
ENSMUSG00000031981.7	3.71532	3.59731	1.22588e-05	0.000273246	Capn9
ENSMUSG00000017897.18	-7.31386	3.82251	1.23139e-05	0.000274144	Eya2
ENSMUSG00000017950.16	1.95731	8.66683	1.25986e-05	0.000280145	Hnf4a
ENSMUSG00000026856.14	2.11616	5.68587	1.27196e-05	0.000282494	Dolpp1
ENSMUSG00000030203.17	-2.53999	5.76335	1.27716e-05	0.000283307	Dusp16
ENSMUSG00000117254.1	8.60967	1.06139	1.29688e-05	0.000287339	Gm34567
ENSMUSG00000004552.16	-7.60764	7.87644	1.30007e-05	0.000287699	Ctse
ENSMUSG00000048175.13	2.94409	4.75993	1.32257e-05	0.000292327	Asb8
ENSMUSG00000020814.13	4.92532	2.58388	1.32966e-05	0.000293543	Mxra7
ENSMUSG00000085433.2	-2.62454	7.03581	1.38357e-05	0.000304716	Slc1a5
ENSMUSG00000001918.17	-7.90194	4.08513	1.38355e-05	0.000304716	Gm16001
ENSMUSG00000038451.13	4.03711	3.51089	1.39912e-05	0.000307772	Spsb2
ENSMUSG00000003355.7	-3.57149	4.7313	1.40427e-05	0.000308538	Fkbp11
ENSMUSG00000063229.15	2.9169	11.635	1.41842e-05	0.000311276	Ldha
ENSMUSG00000009646.13	2.57697	5.23677	1.42115e-05	0.000311505	Pla2g12b
ENSMUSG00000078439.9	3.87204	9.60833	1.46107e-05	0.000319876	Smim24
ENSMUSG00000038637.15	4.90769	4.70246	1.49883e-05	0.000327754	Lrrc56
ENSMUSG00000044328.13	3.30801	5.06892	1.51028e-05	0.000329866	Trp53i13
ENSMUSG00000056529.7	6.89286	0.61133	1.5844e-05	0.000345646	Ptafr
ENSMUSG00000026740.12	-2.14796	6.14222	1.60064e-05	0.000348777	Dnajc1
ENSMUSG00000021715.12	-2.43155	5.28328	1.61168e-05	0.000350768	Cwc27
ENSMUSG00000002324.8	3.83343	4.93493	1.62925e-05	0.000354176	Rec8
ENSMUSG00000029859.6	2.49147	5.9089	1.65254e-05	0.000358393	Epha1
ENSMUSG00000026142.15	-2.65004	6.17182	1.66854e-05	0.000361439	Rhbdd1
ENSMUSG00000034422.14	2.98324	6.10243	1.67776e-05	0.000362584	Cdx2
ENSMUSG00000029646.3	-3.85217	5.0833	1.67749e-05	0.000362584	Parp14
ENSMUSG00000114858.1	6.0374	2.79815	1.68201e-05	0.000363079	Gm5790
ENSMUSG00000059562.14	6.40613	1.92577	1.70085e-05	0.000366648	Ccdc154
ENSMUSG00000029571.14	-3.50959	6.32924	1.70252e-05	0.000366648	Tmem106b
ENSMUSG00000037025.11	-4.97444	4.08393	1.72351e-05	0.000370735	Foxa2
ENSMUSG00000037363.9	2.2369	9.96313	1.76102e-05	0.000377924	Scd2
ENSMUSG00000025203.6	-6.45391	3.2329	1.75981e-05	0.000377924	Letm2
ENSMUSG00000054715.11	4.53696	4.03223	1.76853e-05	0.000379095	Zscan22
ENSMUSG00000038298.14	3.10529	4.80182	1.78134e-05	0.000381397	Pdzk1
ENSMUSG00000044681.19	4.44605	2.85865	1.80072e-05	0.0003851	Cnpy1
ENSMUSG00000032081.10	4.31073	6.64964	1.80564e-05	0.000385706	Apoc3
ENSMUSG00000022178.11	-5.88752	4.66996	1.85357e-05	0.000395486	Ajuba
ENSMUSG00000036968.15	-3.92315	4.55274	1.8577e-05	0.000395908	Cnpy4
ENSMUSG00000024292.15	5.53684	9.80854	1.87769e-05	0.000399707	Cyp4f14
ENSMUSG00000074656.12	-2.10096	7.43777	1.88324e-05	0.000400428	Eif2s2
ENSMUSG00000071369.11	-3.40509	5.07648	1.89141e-05	0.000401702	Map3k5
ENSMUSG00000027999.15	-2.51735	5.55817	1.91226e-05	0.000405663	Pla2g12a
ENSMUSG00000034993.7	2.3399	6.20279	1.91622e-05	0.000406036	Vat1
ENSMUSG00000034586.14	-2.32901	5.82688	1.95408e-05	0.000413585	Hid1
ENSMUSG00000042225.3	-2.95107	4.49701	1.97142e-05	0.000416776	Ammecr1
ENSMUSG00000061531.8	3.2364	6.0815	1.97675e-05	0.000417423	Tmem236
ENSMUSG00000003199.16	1.79141	6.83962	1.99704e-05	0.000421227	Mpnd
ENSMUSG00000021701.8	-2.7211	5.45767	2.01767e-05	0.000424608	Plk2
ENSMUSG00000054909.11	3.85144	3.31696	2.07721e-05	0.000436144	Wbscr25
ENSMUSG00000056116.18	-3.44005	4.82105	2.09122e-05	0.000438186	H2-T22
ENSMUSG00000021795.10	-9.93431	5.35685	2.09534e-05	0.000438453	Sftpd
ENSMUSG00000028789.16	5.54444	2.7163	2.10563e-05	0.000439114	Azin2
ENSMUSG00000030017.2	-4.07324	6.99629	2.11959e-05	0.000441526	Reg3g
ENSMUSG00000030672.12	3.49018	4.48447	2.13807e-05	0.000444872	Mylpf
ENSMUSG00000006154.13	-4.76576	4.63363	2.19201e-05	0.000455582	Eps8l1
ENSMUSG00000024411.11	8.07713	4.61664	2.21057e-05	0.000458924	Aqp4
ENSMUSG00000064109.8	7.17933	2.10471	2.2272e-05	0.000461856	Hcst
ENSMUSG00000044026.3	1.99645	8.02715	2.23558e-05	0.000463073	Slc35g1
ENSMUSG00000101609.2	-3.94328	4.18034	2.27532e-05	0.000470777	Kcnq1ot1
ENSMUSG00000061292.10	7.31027	1.34114	2.31411e-05	0.000478267	Cyp3a59
ENSMUSG00000034379.9	2.07285	6.30408	2.32675e-05	0.000480341	Wdr5b
ENSMUSG00000054752.16	4.53849	4.17802	2.34372e-05	0.000483304	Fsd1l
ENSMUSG00000022235.15	3.96873	5.17611	2.36529e-05	0.000487208	Cmbl
ENSMUSG00000052917.15	-2.79091	4.84334	2.41972e-05	0.000497864	Senp7
ENSMUSG00000033147.16	-3.46299	4.21925	2.4305e-05	0.000499524	Slc22a15
ENSMUSG00000034057.8	3.0037	5.52696	2.44052e-05	0.000500698	Myrfl
ENSMUSG00000022791.19	-2.83017	4.82583	2.44311e-05	0.000500698	Tnk2
ENSMUSG00000043542.12	-4.81796	3.96744	2.44435e-05	0.000500698	Zc2hc1a
ENSMUSG00000035451.7	-2.34099	5.38889	2.48954e-05	0.000508825	Ube2q2
ENSMUSG00000032307.16	-2.7649	4.94727	2.48794e-05	0.000508825	Foxa1
ENSMUSG00000020226.9	5.10138	4.75786	2.49962e-05	0.00051032	Slc5a4b
ENSMUSG00000038188.17	8.24571	0.708067	2.54431e-05	0.000518298	Scarf1
ENSMUSG00000038206.13	2.20201	5.61677	2.56925e-05	0.000522802	Fbxo8
ENSMUSG00000034842.16	3.65302	5.38587	2.57985e-05	0.000523602	Ppm1j
ENSMUSG00000002228.7	-1.87238	6.88643	2.5817e-05	0.000523602	Mthfd2
ENSMUSG00000005667.8	-6.18332	2.81131	2.57651e-05	0.000523602	Art3
ENSMUSG00000005949.9	4.41555	5.96419	2.60981e-05	0.000528723	Ctns
ENSMUSG00000036249.16	-7.70587	4.34679	2.61437e-05	0.000529067	Rbm43
ENSMUSG00000020658.10	5.09248	4.06186	2.63897e-05	0.00053346	Efr3b
ENSMUSG00000037145.14	-3.07258	7.14958	2.73999e-05	0.000552669	Lypd8l
ENSMUSG00000049303.10	3.31432	6.61277	2.77784e-05	0.000559081	Cyp3a25
ENSMUSG00000029630.15	-4.90862	3.59408	2.77547e-05	0.000559081	Syt12
ENSMUSG00000053716.9	-4.84111	4.18851	2.79041e-05	0.000561001	Dusp7
ENSMUSG00000034610.14	-3.41193	4.06945	2.80054e-05	0.000562425	Tut4
ENSMUSG00000009545.14	-3.05526	6.4991	2.82474e-05	0.000566667	Kcnq1
ENSMUSG00000024339.12	-6.04407	6.0426	2.86593e-05	0.000574307	Tap2
ENSMUSG00000040584.8	3.23555	8.26591	2.89477e-05	0.000579457	Abcb1a
ENSMUSG00000025492.6	-8.75476	5.31865	2.9048e-05	0.000580834	Ifitm3
ENSMUSG00000054280.14	-3.69355	5.46775	2.91325e-05	0.000581894	Prr14l
ENSMUSG00000032606.7	-3.72453	4.34486	2.94865e-05	0.000588328	Nicn1
ENSMUSG00000114469.2	6.2256	1.06464	2.96179e-05	0.000590311	C730002L08Rik
ENSMUSG00000032377.8	8.24193	0.705616	2.96775e-05	0.000590861	Plscr4
ENSMUSG00000020321.16	2.0639	9.16326	3.00415e-05	0.000597463	Mdh1
ENSMUSG00000035637.14	1.96342	6.22485	3.03581e-05	0.000603111	Grhpr
ENSMUSG00000075543.4	9.44226	0.085224	3.09116e-05	0.000613447	Urad
ENSMUSG00000046811.3	9.65828	0.288685	3.11397e-05	0.000617308	Gltpd2
ENSMUSG00000047501.3	-3.77574	8.35309	3.14239e-05	0.000622274	Cldn4
ENSMUSG00000027225.7	-7.32821	3.68515	3.23818e-05	0.000640555	Duoxa2
ENSMUSG00000061755.10	-2.51866	6.02918	3.24873e-05	0.000641954	Bod1l
ENSMUSG00000057346.12	-7.25003	2.80576	3.2778e-05	0.000647005	Apol9a
ENSMUSG00000019726.12	-3.25118	4.51615	3.29485e-05	0.000649677	Lyst
ENSMUSG00000049350.6	3.858	6.81536	3.30881e-05	0.000651733	Zg16
ENSMUSG00000028755.3	2.96823	7.49913	3.36696e-05	0.00066248	Cda
ENSMUSG00000091575.2	-4.47252	4.2162	3.3823e-05	0.000664789	2010016I18Rik
ENSMUSG00000024201.12	2.77833	6.25184	3.39202e-05	0.000665991	Kdm4b
ENSMUSG00000045664.5	2.96866	4.88291	3.40756e-05	0.000668331	Cdc42ep2
ENSMUSG00000030049.5	1.81452	7.55355	3.456e-05	0.000676394	Gls
ENSMUSG00000026103.14	-12.4877	6.97929	3.45239e-05	0.000676394	Gkn2
ENSMUSG00000031458.8	3.19469	5.55063	3.53567e-05	0.000690134	Pacc1
ENSMUSG00000026627.7	2.80943	4.58031	3.53256e-05	0.000690134	Coprs
ENSMUSG00000005373.13	2.76728	7.23309	3.53742e-05	0.000690134	Mlxipl
ENSMUSG00000030207.15	4.33681	7.32069	3.54459e-05	0.000690801	Fam234b
ENSMUSG00000078588.10	-3.20498	5.81881	3.57521e-05	0.000695302	Cxcl16
ENSMUSG00000018920.11	-5.79891	3.8481	3.57167e-05	0.000695302	Ccdc24
ENSMUSG00000048581.12	-8.97461	4.39955	3.62073e-05	0.000703413	E130311K13Rik
ENSMUSG00000042672.15	8.1916	0.655937	3.66522e-05	0.000711306	Dcst1
ENSMUSG00000029826.14	-2.04275	6.33915	3.70475e-05	0.000717925	Zc3hav1
ENSMUSG00000060487.7	-7.52121	3.83672	3.7071e-05	0.000717925	Samd5
ENSMUSG00000026065.8	-9.0483	5.39559	3.71145e-05	0.000718014	Slc9a4
ENSMUSG00000029127.15	-3.96852	4.00865	3.72871e-05	0.000720597	Zbtb49
ENSMUSG00000020098.7	2.3282	5.63852	3.75639e-05	0.00072443	Pcbd1
ENSMUSG00000045410.18	1.77704	6.10491	3.78598e-05	0.000729374	Akr1e1
ENSMUSG00000030865.4	6.48762	5.72802	3.79697e-05	0.000730729	Chp2
ENSMUSG00000057440.8	-2.53115	5.37138	3.81703e-05	0.00073306	Mpp7
ENSMUSG00000026687.14	2.57627	7.60533	3.84789e-05	0.000738219	Aldh9a1
ENSMUSG00000032589.14	-2.79411	4.64206	3.85358e-05	0.000738544	Bsn
ENSMUSG00000022598.6	-7.86717	5.69549	3.86545e-05	0.00074005	Psca
ENSMUSG00000034463.4	-9.95079	5.58982	3.87939e-05	0.000741949	Scara3
ENSMUSG00000047735.14	-2.56386	7.18562	3.89355e-05	0.000743887	Samd9l
ENSMUSG00000021262.15	-2.65778	5.3527	3.95132e-05	0.000754142	Evl
ENSMUSG00000021221.15	4.95904	3.61482	3.98158e-05	0.000758349	Dpf3
ENSMUSG00000058318.15	-2.98456	5.27186	3.9896e-05	0.000758489	Phf21a
ENSMUSG00000022674.15	-4.33587	4.11013	3.99053e-05	0.000758489	Ube2v2
ENSMUSG00000022664.11	2.73179	4.35564	4.00004e-05	0.000759513	Slc35a5
ENSMUSG00000000058.6	1.82199	6.69164	4.03145e-05	0.000763907	Mocs2
ENSMUSG00000015536.14	-6.34534	3.47358	4.02818e-05	0.000763907	Cav2
ENSMUSG00000027596.10	2.19929	8.16226	4.06253e-05	0.000768218	Bpnt1
ENSMUSG00000026617.16	-2.0125	7.38347	4.05907e-05	0.000768218	a
ENSMUSG00000067235.14	4.20313	7.64602	4.09167e-05	0.000772936	H2-Q10
ENSMUSG00000045624.15	-2.18449	5.419	4.17167e-05	0.000787243	Esf1
ENSMUSG00000067714.13	3.04296	4.5261	4.18051e-05	0.000788105	Lpar5
ENSMUSG00000029471.13	-6.17469	4.89865	4.20861e-05	0.000792592	Camkk2
ENSMUSG00000053641.9	-4.29963	3.96409	4.22911e-05	0.000795641	Dennd4a
ENSMUSG00000031381.16	6.61004	7.43552	4.23835e-05	0.000796497	Piga
ENSMUSG00000015224.10	5.60107	4.48513	4.24229e-05	0.000796497	Cyp2j9
ENSMUSG00000032604.16	2.11254	6.33733	4.27224e-05	0.000801305	Qars
ENSMUSG00000078247.5	-2.85792	5.28928	4.36211e-05	0.000817332	Airn
ENSMUSG00000026275.13	-1.87662	6.0813	4.45071e-05	0.000832243	Ppp1r7
ENSMUSG00000022433.20	-2.52471	5.24011	4.47645e-05	0.000836207	Csnk1e
ENSMUSG00000085004.2	6.38733	0.984061	4.48434e-05	0.000836836	5430427M07Rik
ENSMUSG00000096001.2	7.96624	4.40258	4.50832e-05	0.000840043	2610528A11Rik
ENSMUSG00000045319.13	-2.89468	5.12419	4.5843e-05	0.000852902	Proser2
ENSMUSG00000021843.17	7.17118	1.52667	4.63106e-05	0.000859004	F10
ENSMUSG00000069805.10	5.01931	7.80063	4.62871e-05	0.000859004	Fbp1
ENSMUSG00000031444.16	-2.01502	6.52867	4.62807e-05	0.000859004	Ktn1
ENSMUSG00000051910.13	3.82319	5.23445	4.64013e-05	0.000859821	Sox6
ENSMUSG00000018931.3	-4.71086	4.05351	4.8156e-05	0.000891442	Natd1
ENSMUSG00000030298.10	1.72751	7.39996	4.85289e-05	0.000897444	Sec13
ENSMUSG00000024644.17	2.4891	7.28677	4.98438e-05	0.000920838	Cndp2
ENSMUSG00000039007.10	6.51488	0.251998	5.02699e-05	0.000926065	Trpm8
ENSMUSG00000036251.16	3.75095	6.21633	5.02772e-05	0.000926065	A1cf
ENSMUSG00000052595.8	-3.93473	4.66312	5.02054e-05	0.000926065	Cpq
ENSMUSG00000095567.8	-2.31914	6.66009	5.05704e-05	0.00092961	Noc2l
ENSMUSG00000073609.9	4.30373	5.20612	5.10262e-05	0.000937055	D2hgdh
ENSMUSG00000020609.14	3.37878	10.2844	5.14133e-05	0.000943224	Apob
ENSMUSG00000047098.18	4.74986	6.83971	5.19465e-05	0.00095206	Rnf31
ENSMUSG00000027709.9	-2.34193	5.34608	5.20843e-05	0.000953638	Mccc1
ENSMUSG00000034634.7	-8.51116	5.74369	5.25027e-05	0.000960347	Ly6d
ENSMUSG00000086446.1	5.94828	2.92329	5.25966e-05	0.000961111	Prkag2os1
ENSMUSG00000005142.10	1.90793	6.89526	5.26786e-05	0.000961657	Man2b1
ENSMUSG00000034445.8	3.24837	9.14052	5.28536e-05	0.000963899	Cyb561a3
ENSMUSG00000017723.11	-9.34283	4.76702	5.30528e-05	0.000966578	Wfdc2
ENSMUSG00000037005.16	4.45492	2.99684	5.33849e-05	0.000971668	Xpnpep2
ENSMUSG00000064036.15	6.32231	1.13228	5.36333e-05	0.000974336	Mro
ENSMUSG00000021335.13	4.91152	1.83631	5.36371e-05	0.000974336	Slc17a1
ENSMUSG00000042694.17	-3.23075	4.52628	5.44804e-05	0.000988682	Stn1
ENSMUSG00000031490.6	-1.99992	7.70417	5.45942e-05	0.000989775	Eif4ebp1
ENSMUSG00000048264.16	-3.00345	4.81124	5.51463e-05	0.000998804	Dip2c
ENSMUSG00000092341.3	-2.51282	11.7761	5.52522e-05	0.000999739	Malat1
ENSMUSG00000052914.4	2.74195	8.45822	5.67128e-05	0.00102416	Cyp2j6
ENSMUSG00000021646.9	-2.33577	5.67688	5.70831e-05	0.00102984	Mccc2
ENSMUSG00000025939.19	-2.05629	5.45101	5.75877e-05	0.00103692	Ube2w
ENSMUSG00000024493.9	-2.72597	6.92255	5.84906e-05	0.00105215	Lars
ENSMUSG00000023206.16	-3.7642	4.82329	5.95006e-05	0.00106927	Il15ra
ENSMUSG00000037071.3	3.91722	9.29561	6.11061e-05	0.00109706	Scd1
ENSMUSG00000029246.14	-4.30139	5.71515	6.2689e-05	0.00112329	Ppat
ENSMUSG00000049154.12	4.98183	1.78453	6.28318e-05	0.00112476	Fam183b
ENSMUSG00000028553.12	-6.71194	2.98924	6.35677e-05	0.00113683	Angptl3
ENSMUSG00000047528.13	5.91049	3.03719	6.54407e-05	0.00116806	Flacc1
ENSMUSG00000037344.14	3.04981	5.00695	6.57072e-05	0.00117168	Slc12a9
ENSMUSG00000032425.15	5.23696	2.4391	6.58055e-05	0.0011723	Zfp949
ENSMUSG00000078964.2	9.34291	1.72799	6.62298e-05	0.00117872	Ces1b
ENSMUSG00000040274.11	-2.43789	6.11096	6.72972e-05	0.00119657	Cdk6
ENSMUSG00000025130.11	2.34131	11.1696	6.81549e-05	0.00121065	P4hb
ENSMUSG00000079445.3	4.26805	4.74688	6.88451e-05	0.00122174	B3gnt7
ENSMUSG00000015653.13	1.78385	5.86303	6.96237e-05	0.00123318	Hsd17b7
ENSMUSG00000026675.12	-3.60378	5.36562	6.9583e-05	0.00123318	Steap2
ENSMUSG00000029003.11	-3.39742	4.69418	7.10233e-05	0.00125556	Mad2l2
ENSMUSG00000028889.17	-1.84113	6.10537	7.13958e-05	0.00126094	Yrdc
ENSMUSG00000020097.14	2.03519	7.77603	7.17643e-05	0.00126623	Sgpl1
ENSMUSG00000026797.16	-1.93541	7.29249	7.24442e-05	0.00127458	Ybx3
ENSMUSG00000030189.15	-3.93365	3.99165	7.23955e-05	0.00127458	Stxbp1
ENSMUSG00000027356.8	-1.95639	6.91353	7.3843e-05	0.00129671	Fermt1
ENSMUSG00000024731.15	3.61023	6.63216	7.39795e-05	0.00129788	Ms4a10
ENSMUSG00000035284.10	-3.19006	4.40518	7.44719e-05	0.00130527	Vps13c
ENSMUSG00000025137.15	2.40142	9.61162	7.46342e-05	0.00130688	Pcyt2
ENSMUSG00000044471.12	-3.60689	3.87701	7.49192e-05	0.00131062	Lncpint
ENSMUSG00000057666.18	2.16183	10.08	7.56906e-05	0.00132287	Gapdh
ENSMUSG00000021208.9	-2.16843	7.42298	7.6599e-05	0.00133747	Ifi27l2b
ENSMUSG00000053617.12	7.45971	4.23773	7.72295e-05	0.00134594	Slc2a7
ENSMUSG00000062064.6	-3.54369	3.94085	7.7215e-05	0.00134594	Sh3pxd2a
ENSMUSG00000021215.15	1.88082	8.01485	7.81754e-05	0.00136114	Net1
ENSMUSG00000001166.17	2.88426	4.11097	7.85455e-05	0.00136501	Sult2b1
ENSMUSG00000003271.17	-5.79034	3.35281	7.85108e-05	0.00136501	Oas1c
ENSMUSG00000031841.19	2.46742	7.00477	7.92196e-05	0.00137284	Dusp5
ENSMUSG00000034765.6	-5.37028	3.7429	7.91639e-05	0.00137284	Cdh13
ENSMUSG00000021357.14	-2.03078	5.59783	7.99561e-05	0.0013843	Exoc2
ENSMUSG00000029086.15	-2.66604	7.91588	8.01607e-05	0.00138655	Prom1
ENSMUSG00000027173.7	2.59154	4.99792	8.05984e-05	0.00139281	Depdc7
ENSMUSG00000021782.14	-2.67992	5.04784	8.0993e-05	0.00139832	Dlg5
ENSMUSG00000057604.9	7.39531	0.618261	8.24068e-05	0.00142007	Lmcd1
ENSMUSG00000032733.6	-4.21329	3.84097	8.27886e-05	0.00142532	Snx33
ENSMUSG00000063672.7	-9.07225	4.14757	8.30005e-05	0.00142764	Nkx6-3
ENSMUSG00000059406.8	6.68456	1.26917	8.31045e-05	0.0014281	Tmprss9
ENSMUSG00000021559.14	-5.03999	2.64758	8.37144e-05	0.00143724	Dapk1
ENSMUSG00000062488.9	6.09118	1.50346	8.4324e-05	0.00144368	4930412M03Rik
ENSMUSG00000002205.16	1.94023	5.59805	8.42875e-05	0.00144368	Vrk3
ENSMUSG00000051008.5	-8.25704	3.68553	8.42792e-05	0.00144368	Ifit3b
ENSMUSG00000024095.15	2.55059	6.56658	8.61751e-05	0.001474	Hnrnpll
ENSMUSG00000030762.11	7.70999	0.195725	8.65732e-05	0.00147944	Aqp8
ENSMUSG00000004054.9	2.06409	6.46073	8.76962e-05	0.00149586	Map3k11
ENSMUSG00000027293.13	-2.43338	5.1773	8.81171e-05	0.00150027	Exosc1
ENSMUSG00000034321.14	-3.60501	5.16188	8.80482e-05	0.00150027	Ehd4
ENSMUSG00000070661.7	2.49146	7.99293	8.82918e-05	0.00150186	Rnf186
ENSMUSG00000112805.1	9.8363	0.458127	8.85467e-05	0.0015048	Gm34574
ENSMUSG00000027804.13	-2.26782	5.3002	8.94859e-05	0.00151937	Ppid
ENSMUSG00000026414.13	5.4523	3.58874	8.97561e-05	0.00152255	Tnnt2
ENSMUSG00000033952.14	4.47675	2.89442	9.02882e-05	0.00152877	Rab19
ENSMUSG00000029923.4	-5.24893	5.04231	9.02364e-05	0.00152877	Aspm
ENSMUSG00000022197.16	4.31933	2.63314	9.13394e-05	0.00154515	Pdzd2
ENSMUSG00000002728.14	7.72166	0.940043	9.18093e-05	0.00154887	Slc5a4a
ENSMUSG00000020229.4	-2.03638	6.22157	9.17462e-05	0.00154887	Naa20
ENSMUSG00000000157.16	-4.36272	4.53898	9.18112e-05	0.00154887	Itgb2l
ENSMUSG00000058624.13	3.3751	4.68465	9.19289e-05	0.00154944	Gda
ENSMUSG00000019951.10	-2.16889	6.2082	9.26438e-05	0.00156007	Uhrf1bp1l
ENSMUSG00000036027.13	4.7617	3.94162	9.37111e-05	0.0015766	1810046K07Rik
ENSMUSG00000002489.16	-2.34418	5.09465	9.44994e-05	0.00158697	Mphosph10
ENSMUSG00000030521.11	-3.89171	4.07342	9.4421e-05	0.00158697	Tiam1
ENSMUSG00000027792.11	3.15617	8.68985	9.47389e-05	0.00158955	Bche
ENSMUSG00000022364.14	2.19568	5.17723	9.55505e-05	0.00160171	Tbc1d31
ENSMUSG00000074093.4	1.9738	5.29979	9.62095e-05	0.00161129	Svip
ENSMUSG00000009115.5	7.67705	0.166087	9.67054e-05	0.00161707	Spatc1l
ENSMUSG00000043430.5	-11.3062	5.01243	9.67301e-05	0.00161707	Psapl1
ENSMUSG00000025228.5	1.78354	7.09927	9.79257e-05	0.00163459	Actr1a
ENSMUSG00000028383.17	-2.44378	5.74262	9.7955e-05	0.00163459	Hsdl2
ENSMUSG00000036918.16	1.89105	6.88876	9.87514e-05	0.00164639	Ttc7
ENSMUSG00000029512.11	2.80147	4.61475	9.92852e-05	0.0016538	Ulk1
ENSMUSG00000022956.11	1.67869	7.40958	9.94764e-05	0.00165549	Atp5o
ENSMUSG00000024462.17	-3.9806	4.42153	9.98551e-05	0.00166029	Gabbr1
ENSMUSG00000026278.14	-2.70785	5.04738	0.000100575	0.00167076	Bok
ENSMUSG00000063317.7	-2.98379	5.0036	0.000101177	0.00167925	Usp31
ENSMUSG00000028879.4	1.72895	6.14745	0.000101373	0.00168098	Stx12
ENSMUSG00000042750.7	4.96326	2.75586	0.00010226	0.00169417	Bex2
ENSMUSG00000005514.14	2.03326	8.15252	0.000102578	0.00169791	Por
ENSMUSG00000026834.13	5.32515	3.2364	0.000102772	0.00169961	Acvr1c
ENSMUSG00000048799.8	-3.08993	5.12016	0.000103363	0.00170785	Cep120
ENSMUSG00000022434.8	-4.49369	4.57341	0.000104047	0.00171762	Fam118a
ENSMUSG00000039103.12	-6.67217	2.11783	0.000104459	0.00172134	Nexn
ENSMUSG00000036202.16	-2.01766	5.94021	0.000105116	0.00173061	Rif1
ENSMUSG00000039156.19	-3.00277	6.28819	0.000105304	0.00173217	Stim2
ENSMUSG00000026961.6	-2.52514	4.87259	0.000106323	0.00174737	Lrrc26
ENSMUSG00000041801.5	-4.19427	4.27409	0.000107246	0.0017594	Phlda3
ENSMUSG00000035851.14	-2.31765	5.33406	0.000107589	0.00176347	Ythdc1
ENSMUSG00000000532.11	1.59438	6.70031	0.000107705	0.00176379	Acvr1b
ENSMUSG00000002413.15	-2.50367	5.4155	0.000108308	0.00177211	Braf
ENSMUSG00000073424.9	8.80232	-0.517023	0.000108609	0.00177545	Cyp4f15
ENSMUSG00000032827.15	-6.07122	3.32485	0.000110276	0.00180112	Ppp1r9a
ENSMUSG00000078938.9	9.29853	-0.0550911	0.000111239	0.00181524	Syce3
ENSMUSG00000048473.15	4.08898	5.1618	0.000111977	0.00182566	Sult6b2
ENSMUSG00000078580.3	5.61266	5.04088	0.000112121	0.0018264	E430018J23Rik
ENSMUSG00000037029.8	-2.13169	5.41955	0.000112353	0.00182855	Zfp146
ENSMUSG00000039242.10	-2.14889	6.55441	0.000113543	0.00184467	B3galnt2
ENSMUSG00000053477.17	-2.92549	5.27515	0.000113961	0.00184983	Tcf4
ENSMUSG00000035493.10	6.09704	3.43675	0.000114839	0.00186246	Tgfbi
ENSMUSG00000028555.15	-2.79898	4.88744	0.00011591	0.00187817	Ttc39a
ENSMUSG00000022383.13	3.54358	5.29141	0.000116622	0.00188805	Ppara
ENSMUSG00000036473.16	3.39762	5.83935	0.000117835	0.00190435	Tbc1d24
ENSMUSG00000011034.6	3.8678	9.97622	0.000117976	0.00190496	Slc5a1
ENSMUSG00000026380.10	-3.21215	5.17534	0.000118603	0.00191341	Tfcp2l1
ENSMUSG00000023830.14	-2.03964	7.05119	0.000119695	0.00192933	Igf2r
ENSMUSG00000044367.7	2.87981	4.60779	0.000120411	0.00193659	Slc16a13
ENSMUSG00000026393.10	-2.12041	5.8203	0.000120459	0.00193659	Nek7
ENSMUSG00000038332.13	2.71195	5.66219	0.000120818	0.00194066	Sesn1
ENSMUSG00000069892.9	-10.2722	1.45773	0.000121122	0.00194385	9930111J21Rik2
ENSMUSG00000098923.1	3.41576	3.64126	0.000122185	0.0019575	Tmem185b
ENSMUSG00000026765.12	-5.98448	4.27533	0.000122354	0.00195852	Lypd6b
ENSMUSG00000015652.9	-4.57177	4.26118	0.00012306	0.0019681	Steap1
ENSMUSG00000072214.7	5.27124	1.20702	0.000127012	0.00202955	Septin5
ENSMUSG00000004383.18	-2.17217	5.32724	0.000128024	0.00204218	Large1
ENSMUSG00000074994.6	2.65959	8.0085	0.000128924	0.002053	Cdhr2
ENSMUSG00000034918.8	-2.6536	4.88738	0.000128847	0.002053	Qser1
ENSMUSG00000045005.9	2.40658	6.5975	0.000129516	0.00206064	Fzd5
ENSMUSG00000036216.5	6.37598	5.01507	0.000131369	0.00208653	Leap2
ENSMUSG00000035726.8	-1.92105	6.56702	0.000131529	0.00208728	Supt16
ENSMUSG00000001943.8	-8.3502	4.28682	0.000132175	0.00209573	Vsig2
ENSMUSG00000032788.15	1.59684	6.34306	0.00013467	0.00213345	Pdxk
ENSMUSG00000032358.12	2.03411	6.32859	0.00013652	0.0021609	Fam83b
ENSMUSG00000030279.15	2.48986	5.47254	0.000137628	0.00217658	C2cd5
ENSMUSG00000039159.16	-1.91856	5.84073	0.00013847	0.00218802	Ube2h
ENSMUSG00000037553.14	-3.5538	4.36625	0.000139573	0.00220167	Zdhhc18
ENSMUSG00000038167.6	2.78376	5.61135	0.000139712	0.00220198	Plekhg6
ENSMUSG00000019947.10	-2.10155	6.01863	0.000139907	0.00220317	Arid5b
ENSMUSG00000111015.1	5.36462	2.17253	0.000140959	0.00221785	Gm3126
ENSMUSG00000024124.10	8.84768	-0.47665	0.000141758	0.00222666	Prss30
ENSMUSG00000035473.10	2.96458	8.42908	0.00014176	0.00222666	Galm
ENSMUSG00000025207.16	3.26561	7.47489	0.000143203	0.0022455	Sema4g
ENSMUSG00000057182.15	5.16025	3.3506	0.000143659	0.00225074	Scn3a
ENSMUSG00000059474.13	-2.00285	5.65666	0.000144415	0.00226067	Mbtd1
ENSMUSG00000022475.19	-5.13994	2.88246	0.000144979	0.00226757	Hdac7
ENSMUSG00000035357.17	-4.21188	3.57254	0.000145833	0.002279	Pdzrn3
ENSMUSG00000022770.17	-1.95604	6.15378	0.000146517	0.00228774	Dlg1
ENSMUSG00000086128.8	4.53705	3.06687	0.000147803	0.00230587	St8sia3os
ENSMUSG00000036123.8	1.82	6.713	0.00014974	0.00233412	Slc9a3
ENSMUSG00000027067.16	-1.7545	6.83533	0.00015022	0.00233963	Ssrp1
ENSMUSG00000032018.14	1.79114	6.9218	0.00015111	0.0023515	Sc5d
ENSMUSG00000071454.13	-3.41119	4.5965	0.000151975	0.00236298	Dtnb
ENSMUSG00000034947.13	2.31566	5.36059	0.000153135	0.002379	Tmem106a
ENSMUSG00000062078.15	-7.82866	3.96645	0.000155659	0.00241618	Qk
ENSMUSG00000018347.16	4.22038	4.69776	0.000159044	0.00246251	Zkscan6
ENSMUSG00000022571.9	1.78425	6.80755	0.00016069	0.00248549	Pycrl
ENSMUSG00000021486.7	1.76455	8.11317	0.000160798	0.00248549	Prelid1
ENSMUSG00000041360.8	-2.1726	6.37924	0.000161339	0.00248995	Pum3
ENSMUSG00000028245.15	-2.57051	5.20228	0.000161356	0.00248995	Nsmaf
ENSMUSG00000021629.10	1.58932	6.27625	0.000161581	0.00249134	Slc30a5
ENSMUSG00000028223.8	2.03714	5.88118	0.00016221	0.00249895	Decr1
ENSMUSG00000025060.15	-2.73388	7.43437	0.00016288	0.00250719	Slk
ENSMUSG00000068587.10	2.94374	8.4603	0.000163301	0.00251156	Mgam
ENSMUSG00000035517.17	-2.33768	6.82585	0.000165333	0.00253859	Tdrd7
ENSMUSG00000029456.12	4.14561	4.55043	0.00016759	0.00257111	Acad10
ENSMUSG00000052560.15	-8.08612	4.3944	0.000169738	0.00260189	Cpne8
ENSMUSG00000032041.15	-3.25989	4.59301	0.000170048	0.00260449	Tirap
ENSMUSG00000040312.14	3.30253	9.38498	0.00017138	0.00262054	Tm4sf20
ENSMUSG00000026149.2	-3.39759	4.31091	0.000171245	0.00262054	Cchcr1
ENSMUSG00000030929.17	6.80282	4.71629	0.000172587	0.0026323	Npl
ENSMUSG00000042684.8	-3.48494	4.27938	0.00017246	0.0026323	Eri2
ENSMUSG00000031430.8	-7.42535	5.27791	0.00017272	0.0026323	Vsig1
ENSMUSG00000020549.14	-2.19421	5.59411	0.00017293	0.00263334	Elac2
ENSMUSG00000029322.12	2.17201	7.69277	0.000173198	0.00263524	Plac8
ENSMUSG00000026434.12	-2.15841	6.38532	0.000174778	0.00265709	Nucks1
ENSMUSG00000038917.4	-5.30117	3.38568	0.000175901	0.00266976	Gnai1
ENSMUSG00000057614.6	-5.5552	2.25922	0.000175847	0.00266976	3930402G23Rik
ENSMUSG00000032289.15	-3.10845	5.2475	0.000176089	0.00267041	Thsd4
ENSMUSG00000033530.8	5.33859	3.91176	0.000176481	0.00267417	Ttc7b
ENSMUSG00000030050.4	-9.85666	7.56018	0.0001772	0.00268285	Gkn1
ENSMUSG00000033581.17	1.78892	6.24796	0.000177789	0.00268956	Igf2bp2
ENSMUSG00000032350.9	-2.57642	8.00301	0.000180258	0.00272469	Gclc
ENSMUSG00000112532.1	1.95885	5.7518	0.000183782	0.00277341	Nqo2
ENSMUSG00000046949.16	-6.47565	1.01405	0.000183655	0.00277341	Gm36283
ENSMUSG00000021140.9	1.76781	5.80632	0.000184142	0.00277658	Pcnx
ENSMUSG00000003279.17	-5.13741	3.3928	0.000184402	0.00277822	Dlgap1
ENSMUSG00000022040.8	3.17245	7.81578	0.000185387	0.00278852	Ephx2
ENSMUSG00000018076.12	-2.40527	6.08168	0.000185551	0.00278871	Med13l
ENSMUSG00000040557.14	5.30899	4.26237	0.000185842	0.0027908	Mettl27
ENSMUSG00000027397.14	2.09087	7.61425	0.000187098	0.00280738	Slc20a1
ENSMUSG00000029772.17	1.67455	7.88708	0.000187747	0.00281484	Ahcyl2
ENSMUSG00000071856.10	-4.88877	4.80192	0.000189399	0.0028373	Mcc
ENSMUSG00000037428.14	4.63576	1.23721	0.000190834	0.00285647	Vgf
ENSMUSG00000032246.14	2.13795	7.90511	0.000192372	0.00287715	Calml4
ENSMUSG00000038255.6	7.26295	0.451888	0.000192911	0.00288191	Neurod2
ENSMUSG00000034584.3	-3.72327	4.34841	0.000193001	0.00288191	Exph5
ENSMUSG00000023935.10	-4.22641	3.42452	0.000194134	0.00289647	Spats1
ENSMUSG00000022217.14	2.63742	3.94441	0.000194744	0.00290323	Emc9
ENSMUSG00000037887.11	3.2689	5.01281	0.000195836	0.00291715	Dusp8
ENSMUSG00000037432.15	-2.5025	4.93255	0.000196333	0.00291984	Rhbdf1
ENSMUSG00000020282.18	-5.38507	3.1377	0.000196177	0.00291984	Fer1l5
ENSMUSG00000039304.11	6.89117	3.84041	0.000197024	0.00292776	Tnfsf10
ENSMUSG00000038375.15	2.03412	5.6889	0.000197632	0.00293443	Trp53inp2
ENSMUSG00000029470.15	-2.75454	7.09742	0.000199308	0.00295693	P2rx4
ENSMUSG00000020326.7	-1.81855	7.18664	0.000199686	0.00296016	Ccng1
ENSMUSG00000045822.4	5.3487	3.35773	0.000200377	0.00296803	Zswim3
ENSMUSG00000029249.15	-1.89824	5.5661	0.000201265	0.00297879	Rest
ENSMUSG00000039236.18	-3.51437	3.49473	0.000202644	0.0029968	Isg20
ENSMUSG00000025428.15	1.77643	10.1839	0.00020373	0.00301045	Atp5a1
ENSMUSG00000027997.9	2.19013	6.21311	0.000204347	0.00301473	Tmem120a
ENSMUSG00000039886.8	1.63878	7.00015	0.000204275	0.00301473	Casp6
ENSMUSG00000022546.5	3.03291	5.72942	0.000208846	0.00307865	Gpt
ENSMUSG00000030703.8	6.93248	1.83781	0.000209412	0.00308453	Gdpd3
ENSMUSG00000032010.15	5.64166	3.024	0.00021203	0.00312059	Usp2
ENSMUSG00000002325.15	-2.46803	5.05266	0.000212484	0.00312364	Irf9
ENSMUSG00000058799.16	-4.0724	5.1364	0.00021327	0.0031308	Nap1l1
ENSMUSG00000069631.14	-4.75566	2.66537	0.000213402	0.0031308	Strada
ENSMUSG00000024524.17	3.70674	2.61518	0.000216956	0.00317789	1500035N22Rik
ENSMUSG00000059631.6	-3.00858	4.23827	0.0002169	0.00317789	Gnal
ENSMUSG00000022221.14	-2.0165	5.60844	0.000219741	0.00321358	Ripk3
ENSMUSG00000043872.14	5.0771	3.94078	0.000219993	0.00321471	Zmym1
ENSMUSG00000018381.15	4.11039	5.69315	0.000220436	0.00321665	Abi3
ENSMUSG00000029501.14	-2.09058	5.5754	0.000220488	0.00321665	Ankle2
ENSMUSG00000038751.5	6.88204	0.136469	0.000221054	0.00322002	Ptk6
ENSMUSG00000019303.14	2.29269	4.45606	0.000223227	0.00324911	Psmc3ip
ENSMUSG00000038302.14	-2.57489	4.88837	0.000224191	0.00326057	Afg1l
ENSMUSG00000063952.16	2.02627	5.05496	0.000224431	0.00326149	Brpf3
ENSMUSG00000054932.6	3.8121	6.25664	0.000226589	0.00329026	Afp
ENSMUSG00000029992.14	-2.26006	8.62449	0.000227449	0.00330016	Gfpt1
ENSMUSG00000009654.4	6.78521	0.0399023	0.000227707	0.0033013	Oit3
ENSMUSG00000041653.5	7.75424	1.52984	0.000227971	0.00330253	Pnpla3
ENSMUSG00000037443.13	2.4509	6.3663	0.000228421	0.00330387	C2cd2l
ENSMUSG00000032120.11	-2.02006	7.02219	0.000228259	0.00330387	Cep85
ENSMUSG00000026547.15	-1.76965	7.08033	0.000228878	0.0033053	Mlph
ENSMUSG00000026303.6	-1.82438	7.03861	0.000228827	0.0033053	Tagln2
ENSMUSG00000027286.16	2.78824	4.20416	0.00023127	0.00333722	Lrrc57
ENSMUSG00000032320.7	-3.25383	4.71169	0.000231697	0.00334078	Rcn2
ENSMUSG00000027340.15	2.66042	4.95695	0.000233458	0.00336354	Slc23a2
ENSMUSG00000025894.11	-2.03478	5.37343	0.000233758	0.00336524	Aasdhppt
ENSMUSG00000056144.14	-5.3627	3.15772	0.0002341	0.00336754	Trim34a
ENSMUSG00000041945.12	2.8564	4.29765	0.00023461	0.00337224	Mfsd9
ENSMUSG00000027954.9	2.08538	7.71335	0.000239389	0.00343559	Efna1
ENSMUSG00000057982.8	-2.29621	5.24698	0.000240078	0.0034428	Zfp809
ENSMUSG00000044912.11	-8.72406	4.80627	0.000240707	0.00344914	Syt16
ENSMUSG00000053279.8	8.34213	-0.937248	0.000242439	0.00346856	Pnliprp1
ENSMUSG00000042179.6	2.54619	7.44813	0.000242388	0.00346856	Aldh1a1
ENSMUSG00000039774.12	-2.09874	5.71542	0.00024304	0.00347447	Galnt12
ENSMUSG00000048612.16	-5.43371	5.31725	0.000243883	0.00348383	Myof
ENSMUSG00000030691.15	2.19868	5.91887	0.000245618	0.0035059	Fchsd2
ENSMUSG00000041237.12	3.28991	9.81408	0.000246064	0.00350956	Pklr
ENSMUSG00000110557.2	5.35892	2.4078	0.000247032	0.00351791	Gm5159
ENSMUSG00000034880.7	1.78498	5.55995	0.000248299	0.00353323	Mrpl34
ENSMUSG00000016541.10	-3.50845	5.79804	0.000248729	0.00353663	Atxn10
ENSMUSG00000057092.12	-2.86386	4.48185	0.000251092	0.00356473	Fxyd3
ENSMUSG00000018697.14	-2.48008	5.43474	0.000252471	0.00357881	Aatf
ENSMUSG00000018126.15	2.26741	6.76544	0.000254998	0.00361185	Baiap2l2
ENSMUSG00000002885.14	-3.07432	4.48984	0.000257006	0.00363751	Adgre5
ENSMUSG00000024313.8	4.06779	5.07001	0.000257812	0.00364612	Mep1b
ENSMUSG00000028069.16	-3.23813	4.92443	0.000258178	0.00364849	Gpatch4
ENSMUSG00000027663.12	-2.58434	5.28263	0.000258917	0.00365613	Zmat3
ENSMUSG00000026600.12	-1.7258	7.43307	0.000260597	0.00367705	Soat1
ENSMUSG00000028266.17	-2.354	4.91977	0.00026091	0.00367866	Lmo4
ENSMUSG00000028060.14	-1.83613	6.36012	0.000261366	0.00368227	Khdc4
ENSMUSG00000034107.10	2.96587	5.40962	0.000263583	0.00371067	Ano7
ENSMUSG00000032420.8	-5.51391	3.00873	0.000264145	0.00371575	Nt5e
ENSMUSG00000057143.15	-5.28243	3.73334	0.000266734	0.00374931	Trim12c
ENSMUSG00000019872.13	-2.70399	5.33363	0.000267157	0.00375239	Smpdl3a
ENSMUSG00000032311.17	2.1708	5.60709	0.000267782	0.00375832	Nrg4
ENSMUSG00000026490.18	2.13665	4.87833	0.000274745	0.00385019	Amdhd2
ENSMUSG00000036820.12	-2.02639	5.65421	0.000274538	0.00385019	Cdc42bpa
ENSMUSG00000028063.15	-2.1587	6.75316	0.000276514	0.0038691	Lmna
ENSMUSG00000026311.16	5.60978	5.11627	0.000278875	0.00389918	Asb1
ENSMUSG00000036275.13	-2.00982	6.39447	0.00027932	0.00390244	9530068E07Rik
ENSMUSG00000003299.10	1.63872	6.10446	0.000285179	0.00397829	Mrpl4
ENSMUSG00000029684.14	-1.8773	6.42089	0.0002896	0.00403689	Wasl
ENSMUSG00000107198.1	4.19736	2.47635	0.000295772	0.00411982	Gm19619
ENSMUSG00000052105.17	6.02394	5.82902	0.000298724	0.00415467	Cmtr2
ENSMUSG00000046441.5	-7.57516	4.61423	0.000298562	0.00415467	Mtcl1
ENSMUSG00000028713.17	4.11015	5.78408	0.000299515	0.00416253	Cyp4b1
ENSMUSG00000028086.15	-2.24935	4.75189	0.000301483	0.00418673	Fbxw7
ENSMUSG00000050549.8	-2.9568	3.97642	0.000304593	0.00422622	Fam241a
ENSMUSG00000026361.9	-2.36037	5.19464	0.000305289	0.00423004	Cdc73
ENSMUSG00000022787.10	5.44819	4.25854	0.000311233	0.00430917	Wdr53
ENSMUSG00000043501.5	2.19693	9.90249	0.000312177	0.004319	Lgals2
ENSMUSG00000074918.4	-2.69364	4.18893	0.000313235	0.00432714	Inafm2
ENSMUSG00000030067.17	-2.24243	6.08651	0.000317366	0.00438093	Foxp1
ENSMUSG00000034163.10	1.92086	6.92659	0.000320553	0.00441832	Lta4h
ENSMUSG00000015889.8	-2.05537	6.18115	0.000320412	0.00441832	Zfc3h1
ENSMUSG00000048782.15	6.24385	0.0409747	0.000327128	0.00450558	Insc
ENSMUSG00000078942.10	2.24329	5.66626	0.000329906	0.00453841	Naip6
ENSMUSG00000040296.15	-2.83047	4.89782	0.000330003	0.00453841	Ddx58
ENSMUSG00000096606.2	8.02996	1.19523	0.000330341	0.00453967	Tpbgl
ENSMUSG00000022307.16	1.94703	7.01523	0.00033103	0.00454237	Ano9
ENSMUSG00000054662.8	-2.20251	5.3053	0.000330872	0.00454237	Oxr1
ENSMUSG00000022696.17	-6.02741	4.94093	0.000332806	0.00455997	Sidt1
ENSMUSG00000056004.16	-6.89267	3.6945	0.000333225	0.00456231	Elapor2
ENSMUSG00000032309.15	1.97523	6.00201	0.000335361	0.00458816	Fbxo22
ENSMUSG00000066278.6	-1.74837	5.96159	0.000335937	0.00459104	Vps37b
ENSMUSG00000037788.14	-2.14075	7.60043	0.000336567	0.00459104	Ralgapa2
ENSMUSG00000063785.12	-2.36646	4.85583	0.000336204	0.00459104	Vopp1
ENSMUSG00000037110.20	-2.85965	5.3881	0.000336432	0.00459104	Utp14a
ENSMUSG00000031119.4	1.81754	5.09368	0.000336998	0.00459281	Gpc4
ENSMUSG00000044408.7	1.79337	6.10932	0.000337194	0.00459281	Sptssa
ENSMUSG00000074749.10	-3.11296	4.31451	0.000337586	0.00459475	Kiz
ENSMUSG00000037638.5	1.88205	4.96593	0.000341412	0.00463657	Fhip2a
ENSMUSG00000033478.5	-3.8782	4.86949	0.000341347	0.00463657	Zbtb42
ENSMUSG00000026755.14	-1.87202	6.29531	0.000347509	0.00471591	Arpc5l
ENSMUSG00000035295.10	-1.68272	6.73202	0.000349796	0.00474344	Wdr38
ENSMUSG00000016427.7	1.71682	8.3781	0.00035049	0.00474382	Atp5d
ENSMUSG00000003072.15	1.48483	6.62264	0.000350175	0.00474382	Ndufa1
ENSMUSG00000033880.11	-1.75172	8.52363	0.000350595	0.00474382	Lgals3bp
ENSMUSG00000019297.9	1.97002	8.11466	0.000351064	0.00474669	Nop9
ENSMUSG00000028173.10	-2.35449	4.87884	0.000351954	0.00475524	Wls
ENSMUSG00000010651.4	5.43898	7.00287	0.000354321	0.00477924	Adh4
ENSMUSG00000037797.14	4.7849	6.98073	0.000354177	0.00477924	Acaa1b
ENSMUSG00000032330.7	1.46967	7.17681	0.000354561	0.00477924	Cox7a2
ENSMUSG00000044783.16	1.71331	7.65295	0.000355035	0.00477938	A730008H23Rik
ENSMUSG00000034218.16	-3.26447	4.89935	0.000355789	0.00478604	Atm
ENSMUSG00000030935.15	-3.48112	4.11639	0.000356136	0.00478722	Acsm3
ENSMUSG00000032127.9	2.20781	5.45637	0.000357007	0.00479543	Vps11
ENSMUSG00000079516.2	4.79665	6.31189	0.000357889	0.00480379	Reg3a
ENSMUSG00000032066.9	2.52997	5.4162	0.000360413	0.00483414	Bco2
ENSMUSG00000024535.16	-2.60877	5.05847	0.000361065	0.00483938	Snx24
ENSMUSG00000037622.14	2.08767	5.20835	0.000362533	0.00485553	Wdtc1
ENSMUSG00000026273.13	-4.85176	4.22143	0.000363521	0.00486522	Mterf4
ENSMUSG00000058392.13	-2.70275	4.79784	0.000364552	0.00487549	Rrp1b
ENSMUSG00000060301.6	-2.05695	5.3249	0.000365137	0.00487624	Ptprj
ENSMUSG00000025314.16	-3.80062	3.61475	0.00036498	0.00487624	2610008E11Rik
ENSMUSG00000026991.20	-2.39046	5.95884	0.000367145	0.00489952	Pkp4
ENSMUSG00000029762.6	-6.42028	6.83489	0.000369237	0.00492387	Akr1b8
ENSMUSG00000094091.3	3.39896	5.65538	0.000371838	0.0049549	Ankrd40cl
ENSMUSG00000029513.14	-2.02848	5.99978	0.000372101	0.0049549	Prkab1
ENSMUSG00000009292.18	6.41623	1.77042	0.000373138	0.00496512	Trpm2
ENSMUSG00000097277.7	-3.61372	4.19149	0.000377815	0.00502375	2900076A07Rik
ENSMUSG00000049550.17	-2.00308	5.90947	0.000378232	0.00502566	Clip1
ENSMUSG00000030283.7	5.36012	2.03099	0.000379738	0.00504205	St8sia1
ENSMUSG00000042579.2	3.97538	3.06292	0.000381463	0.00506131	4632404H12Rik
ENSMUSG00000011752.7	6.1817	0.599861	0.000388492	0.00514716	Gm10432
ENSMUSG00000113679.1	1.58619	5.94221	0.000388292	0.00514716	Pgam1
ENSMUSG00000042797.9	2.65039	5.95921	0.000396981	0.00525587	Aqp11
ENSMUSG00000005732.14	-1.93662	5.58508	0.000400596	0.00529992	Ranbp1
ENSMUSG00000085042.8	1.96705	5.20079	0.00040213	0.0053116	Abhd11os
ENSMUSG00000024511.15	-1.97226	5.95942	0.000402342	0.0053116	Rab27b
ENSMUSG00000030342.8	-2.01726	5.55972	0.000404479	0.00533601	Cd9
ENSMUSG00000006442.10	2.03642	6.98185	0.000407577	0.00536919	Rorc
ENSMUSG00000028150.14	-2.51797	6.1516	0.000407331	0.00536919	Srm
ENSMUSG00000021025.8	-1.95177	6.8469	0.000408481	0.00537727	Nfkbia
ENSMUSG00000029776.11	-1.64663	6.89215	0.000410419	0.00539892	Hibadh
ENSMUSG00000041278.10	-1.81523	5.61942	0.000413907	0.00543706	Ttc1
ENSMUSG00000071178.11	6.62194	-0.107478	0.000414707	0.0054437	Serpina1b
ENSMUSG00000029486.13	1.91289	10.2489	0.000416069	0.00545381	Cyb5b
ENSMUSG00000031924.4	-1.85635	5.36769	0.000415786	0.00545381	Mrpl1
ENSMUSG00000027652.15	-1.85876	5.92531	0.000417938	0.00547054	Ralgapb
ENSMUSG00000004100.12	-2.36268	5.30118	0.000419508	0.00548719	Ppan
ENSMUSG00000067851.11	-1.75061	7.03693	0.00042074	0.00549942	Arfgef1
ENSMUSG00000026478.14	1.82733	8.4971	0.000422712	0.00551074	Fam234a
ENSMUSG00000024187.15	-1.93331	6.86572	0.000422801	0.00551074	Rlim
ENSMUSG00000056537.11	-2.25319	5.45075	0.000422669	0.00551074	Lamc1
ENSMUSG00000024781.16	1.81696	6.31069	0.000424262	0.00552589	Lipa
ENSMUSG00000038155.11	1.89759	5.16057	0.000425901	0.00554332	Gstp2
ENSMUSG00000053062.16	5.75119	2.22103	0.000426532	0.00554762	Jam2
ENSMUSG00000021278.7	5.58403	5.18362	0.000431377	0.00560668	Amn
ENSMUSG00000048329.7	4.86793	3.34445	0.000431915	0.00560973	Mfsd6l
ENSMUSG00000007216.6	-15.6319	10.1259	0.000432439	0.00561258	Zfp775
ENSMUSG00000044390.5	7.95136	-1.27932	0.000434473	0.0056343	Tigd3
ENSMUSG00000064351.1	2.23554	11.6518	0.000434723	0.0056343	COX1
ENSMUSG00000053898.12	1.70748	8.00011	0.000441039	0.00571215	Ech1
ENSMUSG00000045968.7	-5.04577	2.0513	0.000443716	0.00573877	Teddm2
ENSMUSG00000024006.17	1.44471	6.31894	0.000444392	0.00574348	Stk38
ENSMUSG00000031231.4	2.22055	6.65297	0.000445248	0.00574651	Ank
ENSMUSG00000022265.7	1.55702	6.73139	0.000445129	0.00574651	Cox7b
ENSMUSG00000097779.2	6.1501	2.94763	0.000455748	0.0058779	4833407H14Rik
ENSMUSG00000005983.15	2.18862	5.47382	0.000460985	0.00593779	1700037C18Rik
ENSMUSG00000025401.9	1.96712	7.97026	0.000461034	0.00593779	Myo1a
ENSMUSG00000021048.7	-2.63797	6.50858	0.00046157	0.00594054	Mthfd1
ENSMUSG00000030359.14	5.30389	-0.244031	0.000462165	0.00594406	Pzp
ENSMUSG00000051224.13	-5.95377	4.72061	0.000462508	0.00594432	Tceanc
ENSMUSG00000034566.10	5.69859	8.3867	0.000465796	0.00597411	Ces1f
ENSMUSG00000029922.15	1.70271	6.23839	0.000465788	0.00597411	Mkrn1
ENSMUSG00000031725.8	1.48003	7.01531	0.000465248	0.00597411	Atp5h
ENSMUSG00000052026.8	6.91881	1.27985	0.000467421	0.00599077	Slc6a7
ENSMUSG00000020941.7	-3.27069	4.10128	0.000469969	0.00601926	Map3k14
ENSMUSG00000016933.17	2.13776	5.40283	0.00047159	0.00603583	Plcg1
ENSMUSG00000037685.15	-1.95498	5.94979	0.000473325	0.00605384	Atp8a1
ENSMUSG00000039178.9	-6.78275	3.45372	0.000474109	0.00605966	Tbc1d19
ENSMUSG00000025192.13	1.79667	6.19954	0.000476501	0.00608602	Entpd7
ENSMUSG00000057133.14	-2.40871	5.40933	0.000476904	0.00608696	Chd6
ENSMUSG00000024270.11	-3.61497	3.65866	0.000480096	0.00612347	Slc39a6
ENSMUSG00000021193.10	-1.97237	6.13213	0.000480534	0.00612481	Pitrm1
ENSMUSG00000035885.5	1.55572	8.21847	0.000482952	0.00615139	Cox8a
ENSMUSG00000045967.11	5.10011	1.45902	0.000483582	0.00615517	Gpr158
ENSMUSG00000068874.13	2.38532	6.04202	0.000485916	0.00618062	Selenbp1
ENSMUSG00000024431.15	1.74791	6.67318	0.000487603	0.00619779	Nr3c1
ENSMUSG00000041313.14	-1.84638	7.1112	0.000489643	0.00621944	Slc7a1
ENSMUSG00000024308.15	-1.7914	6.93348	0.000491554	0.00623943	Tapbp
ENSMUSG00000061461.11	1.48269	5.90578	0.000494444	0.00626982	Smim20
ENSMUSG00000021257.14	-3.21159	4.19114	0.000494628	0.00626982	Angel1
ENSMUSG00000020873.15	1.60728	6.43566	0.000498421	0.00631194	Slc35b1
ENSMUSG00000027219.13	-14.6117	9.10561	0.000498635	0.00631194	Slc28a2
ENSMUSG00000024127.15	1.58098	6.84811	0.000499433	0.00631771	Prepl
ENSMUSG00000028010.16	-2.95965	4.83723	0.000507418	0.00641051	Gar1
ENSMUSG00000023959.10	2.94044	7.32814	0.000509865	0.00643207	Clic5
ENSMUSG00000024999.7	1.65874	7.1622	0.000510216	0.00643207	Pgrmc1
ENSMUSG00000006373.10	-2.58776	5.07072	0.000510076	0.00643207	Noc3l
ENSMUSG00000070697.4	-1.8611	5.37186	0.000510835	0.00643548	Utp3
ENSMUSG00000041939.14	2.07395	5.28543	0.00051206	0.0064465	Mvk
ENSMUSG00000066026.14	2.07471	5.02257	0.000516513	0.00649371	Dhrs3
ENSMUSG00000021792.15	2.03375	9.20546	0.000517285	0.0064947	Prxl2a
ENSMUSG00000029179.14	2.91581	4.34823	0.000524972	0.00658212	Zcchc4
ENSMUSG00000015189.12	-4.01409	3.02974	0.000526111	0.00659193	Casd1
ENSMUSG00000046862.14	4.91601	5.6125	0.000526608	0.00659367	Pramel12
ENSMUSG00000032769.5	7.85372	4.2564	0.000534443	0.00668724	Trpa1
ENSMUSG00000020653.12	-1.86945	5.94503	0.000534998	0.00668965	Klf11
ENSMUSG00000041057.10	-2.02856	7.053	0.000535472	0.00669104	Wdr43
ENSMUSG00000021228.15	10.404	1.00764	0.000538627	0.00672137	Acot3
ENSMUSG00000051079.8	6.59392	2.12606	0.000540781	0.00674368	Rgs13
ENSMUSG00000034252.14	-1.82463	6.95835	0.000545352	0.0067961	Senp6
ENSMUSG00000015176.11	-2.03619	5.88555	0.000546364	0.00680411	Nolc1
ENSMUSG00000027710.14	-2.1727	5.57711	0.000547204	0.00680998	Acad9
ENSMUSG00000004035.12	5.33544	5.5673	0.000555075	0.00690328	Gstm7
ENSMUSG00000018417.14	-1.96954	6.44607	0.000556201	0.00690797	Pparg
ENSMUSG00000000440.12	-3.06892	4.58061	0.000555999	0.00690797	Myo1b
ENSMUSG00000028454.16	1.99262	4.68452	0.000565865	0.00701384	Pigo
ENSMUSG00000049553.11	-3.26421	6.02871	0.000568323	0.00703958	Polr1a
ENSMUSG00000041272.11	-1.85547	5.82797	0.00057167	0.00707154	Tox
ENSMUSG00000020650.15	-2.78083	4.89324	0.000572776	0.00708048	Bcap29
ENSMUSG00000047496.6	3.58511	5.42516	0.000573732	0.00708755	Rnf152
ENSMUSG00000040842.17	-1.6494	6.29732	0.000574386	0.00709088	Szrd1
ENSMUSG00000028788.14	-1.87253	7.7169	0.00057843	0.00713604	Ptp4a2
ENSMUSG00000040714.14	-2.78849	3.97286	0.000579788	0.00714801	Klc3
ENSMUSG00000029685.15	6.76611	-0.74346	0.000580202	0.00714834	Asb15
ENSMUSG00000022451.12	1.83136	8.12688	0.000582718	0.00717455	Twf1
ENSMUSG00000057329.7	-4.71827	3.54153	0.000584659	0.00719365	Bcl2
ENSMUSG00000028059.16	-2.01596	4.97587	0.000586898	0.00721639	Arhgef2
ENSMUSG00000025076.11	1.78225	5.44393	0.000588052	0.00722576	Casp7
ENSMUSG00000086040.8	4.15224	2.09882	0.000589132	0.00723269	Wipf3
ENSMUSG00000037652.15	-2.18915	4.86219	0.0005894	0.00723269	Phc3
ENSMUSG00000061762.12	5.91522	4.79997	0.000590852	0.00724569	Tac1
ENSMUSG00000006241.16	-6.18611	2.19789	0.000593321	0.00727114	Ccdc159
ENSMUSG00000021392.8	-3.37072	4.41402	0.000593918	0.00727362	Nol8
ENSMUSG00000031078.15	-1.62177	7.79602	0.000596559	0.00730039	Cttn
ENSMUSG00000024423.6	-2.94598	4.3928	0.000596895	0.00730039	Impact
ENSMUSG00000024597.11	-2.7873	6.59978	0.000603029	0.00737053	Slc12a2
ENSMUSG00000006281.8	1.71262	5.95831	0.00060436	0.00738191	Tep1
ENSMUSG00000018669.14	-1.67353	6.15291	0.000610131	0.00744747	Cdk5rap3
ENSMUSG00000034201.13	1.72698	5.0904	0.000615165	0.00750396	Gas2l1
ENSMUSG00000083456.1	9.68155	0.307966	0.000620496	0.00756398	Gm13108
ENSMUSG00000017631.19	1.88105	6.99941	0.000621732	0.00757405	Abr
ENSMUSG00000023990.18	2.26097	4.14811	0.000629162	0.00765951	Tfeb
ENSMUSG00000073664.11	-1.98776	6.43547	0.000635804	0.00773527	Nbeal1
ENSMUSG00000024032.7	-8.25401	8.89004	0.000637055	0.00774539	Tff1
ENSMUSG00000024982.10	2.13025	10.0289	0.000638435	0.00774572	Zdhhc6
ENSMUSG00000040390.13	-3.09945	3.87871	0.000638762	0.00774572	Map3k10
ENSMUSG00000037593.12	8.24459	-1.02848	0.000643461	0.00779758	Rskr
ENSMUSG00000044456.16	-4.99078	4.05588	0.000644648	0.00780684	Rin3
ENSMUSG00000097979.2	4.3137	1.69518	0.000647996	0.00784224	Gm4691
ENSMUSG00000068011.4	1.91715	6.7839	0.00064994	0.00786061	Mkrn2os
ENSMUSG00000023953.9	-4.47519	2.77557	0.000656788	0.00793824	Polh
ENSMUSG00000087198.4	6.2	0.346425	0.000658473	0.00795338	Tmem274
ENSMUSG00000037012.18	-2.08287	5.55916	0.000659281	0.00795795	Hk1
ENSMUSG00000079033.10	4.6303	3.99513	0.00065983	0.00795936	Mef2b
ENSMUSG00000058070.14	-6.39141	4.17156	0.000661171	0.00797033	Eml1
ENSMUSG00000030609.18	-2.85273	5.36642	0.00066223	0.00797789	Aen
ENSMUSG00000031176.8	6.31677	6.88764	0.000663599	0.00797875	Trim32
ENSMUSG00000025262.8	-1.7941	5.69059	0.000663363	0.00797875	Dynlt3
ENSMUSG00000051675.13	-3.08702	3.87663	0.000663423	0.00797875	Fam120c
ENSMUSG00000086010.8	-8.13481	8.78956	0.000664321	0.00798223	Gm15318
ENSMUSG00000030016.14	-1.69508	5.68939	0.000665562	0.00798675	Mfsd14a
ENSMUSG00000089911.4	-2.0248	5.61821	0.000665318	0.00798675	Zfp638
ENSMUSG00000068686.12	-12.6214	7.11513	0.000670021	0.00802982	Cd59b
ENSMUSG00000007029.16	-2.66718	7.68064	0.000672228	0.00805103	Vars
ENSMUSG00000085683.2	7.00862	4.71447	0.000674938	0.00807301	Ramp1
ENSMUSG00000034353.14	-3.02313	6.30854	0.000674742	0.00807301	Tmem238l
ENSMUSG00000024526.9	-5.124	1.70876	0.000677662	0.00810035	Cidea
ENSMUSG00000085421.1	6.77791	0.0471737	0.000679628	0.00811466	4732490B19Rik
ENSMUSG00000048796.7	3.49187	5.44799	0.000679739	0.00811466	Cyb561d1
ENSMUSG00000038481.13	-2.59039	4.66454	0.000680426	0.00811761	Cdk19
ENSMUSG00000024981.6	2.23428	9.98696	0.000685662	0.00817429	Acsl5
ENSMUSG00000035027.18	1.67094	7.50858	0.000686063	0.00817429	Map2k2
ENSMUSG00000001313.12	2.55867	5.17019	0.000686519	0.00817444	Rnd2
ENSMUSG00000045441.5	1.89378	6.7749	0.000688083	0.00818779	Gprin3
ENSMUSG00000029477.14	-12.5362	7.02997	0.000689991	0.00819648	Morn3
ENSMUSG00000060147.15	1.59745	8.28253	0.000697813	0.00827689	Serpinb6a
ENSMUSG00000038733.14	-1.55334	6.65505	0.000700611	0.00830474	Wdr26
ENSMUSG00000063406.11	2.00607	5.39809	0.000702314	0.00831425	Gtf2b
ENSMUSG00000028271.9	-1.90801	5.27944	0.000701918	0.00831425	Tmed5
ENSMUSG00000028034.15	4.12855	5.36856	0.000704798	0.00833296	Thnsl2
ENSMUSG00000054474.15	-1.93844	6.74226	0.000704409	0.00833296	Fubp1
ENSMUSG00000038816.14	4.16167	4.37355	0.000707162	0.0083508	Ctnnal1
ENSMUSG00000039474.13	2.00906	4.78629	0.000707212	0.0083508	Wfs1
ENSMUSG00000040675.17	-2.23269	5.79217	0.000709383	0.00837109	Mthfd1l
ENSMUSG00000030760.14	-1.81837	5.2199	0.000715887	0.00843822	Acer3
ENSMUSG00000064368.1	1.9709	7.35832	0.000718444	0.00845638	ND6
ENSMUSG00000041189.9	-5.50944	3.10423	0.000719241	0.00846036	Chrnb1
ENSMUSG00000021361.7	1.51367	5.90058	0.000722899	0.00849798	Tmem14c
ENSMUSG00000018042.18	1.85	9.31181	0.000730576	0.00857729	Cyb5r3
ENSMUSG00000031337.16	-1.93663	6.1926	0.000732533	0.00858934	Mtm1
ENSMUSG00000002107.18	-3.66728	4.01244	0.000734234	0.00860382	Celf2
ENSMUSG00000028779.16	1.64513	5.41477	0.000736129	0.00862056	Pef1
ENSMUSG00000038267.15	-1.8125	5.90966	0.000737691	0.00863338	Slc22a23
ENSMUSG00000044646.15	-7.13272	3.79675	0.000741759	0.00867547	Zbtb7c
ENSMUSG00000032359.14	-1.67367	6.79738	0.000743505	0.00869039	Ctsh
ENSMUSG00000043003.14	-3.03376	5.58787	0.000750383	0.00875233	Rasef
ENSMUSG00000018486.2	8.41858	-0.860164	0.000752094	0.00876303	Wnt9b
ENSMUSG00000013593.12	1.56504	8.57537	0.000753458	0.00877339	Ndufs2
ENSMUSG00000019952.15	-2.24741	4.99798	0.000757346	0.00880755	Poc1b
ENSMUSG00000056738.11	6.04493	3.03117	0.000761058	0.00884514	A730036I17Rik
ENSMUSG00000028990.13	1.81069	5.15049	0.000765041	0.00888583	Lzic
ENSMUSG00000071072.12	5.07167	2.41456	0.000766582	0.00889255	Gm14295
ENSMUSG00000078877.11	-1.82546	5.6545	0.000766504	0.00889255	Ptges3
ENSMUSG00000033847.15	-5.97248	1.01753	0.000769927	0.00892574	Pla2g4c
ENSMUSG00000026825.17	2.52608	6.78574	0.000771914	0.00894315	Dnm1
ENSMUSG00000097316.2	3.02273	3.36335	0.000775111	0.00897456	Gm10516
ENSMUSG00000029392.12	-5.70957	1.88091	0.000778296	0.00900578	Rilpl1
ENSMUSG00000024978.11	3.05363	5.33951	0.000781624	0.00903863	Gpam
ENSMUSG00000026020.9	-1.78792	6.8513	0.000783735	0.00905736	Nop58
ENSMUSG00000039286.12	-2.33138	5.44963	0.000787895	0.00909975	Fndc3b
ENSMUSG00000028138.8	1.42854	7.04817	0.000792145	0.00914311	Adh5
ENSMUSG00000070003.7	-2.30441	5.1495	0.000794713	0.00916701	Ssbp4
ENSMUSG00000017837.12	1.90248	5.0675	0.000802252	0.00924242	Ttyh3
ENSMUSG00000036565.7	1.55606	7.08771	0.000801842	0.00924242	Nkiras2
ENSMUSG00000029060.17	-2.00193	4.9775	0.000805223	0.00927087	Mib2
ENSMUSG00000039262.16	-1.99096	6.12329	0.000806021	0.00927426	Prrc2b
ENSMUSG00000067931.6	-2.40865	4.51633	0.000811966	0.00933686	Zfp948
ENSMUSG00000070348.5	-5.34616	6.464	0.000816108	0.00937863	Ccnd1
ENSMUSG00000024697.4	5.5541	0.492182	0.00081833	0.00939832	Gna14
ENSMUSG00000038803.7	1.43732	6.07583	0.000822665	0.00943636	Ost4
ENSMUSG00000029420.14	5.87567	4.54017	0.000826589	0.00947549	Rimbp2
ENSMUSG00000028988.13	2.92734	4.21789	0.000828331	0.00948955	Ctnnbip1
ENSMUSG00000005677.14	1.8618	6.2698	0.000835011	0.00956015	Nr1i3
ENSMUSG00000039233.12	-1.82179	6.19153	0.000836741	0.00957291	Tbce
ENSMUSG00000021286.8	1.40423	6.4714	0.000837981	0.00957634	Zfyve21
ENSMUSG00000034487.4	-3.38489	4.3257	0.000840898	0.00960372	Poglut3
ENSMUSG00000039117.16	-3.16934	5.46073	0.000849357	0.00969434	Taf4
ENSMUSG00000040481.17	-2.2947	6.10137	0.000850155	0.00969744	Bptf
ENSMUSG00000097675.2	-4.75976	1.74878	0.000855707	0.00975474	1700101I11Rik
ENSMUSG00000032725.10	5.69779	0.171269	0.000861382	0.00981338	Folr2
ENSMUSG00000041390.18	-6.03286	2.32491	0.000862291	0.00981767	Mdfic
ENSMUSG00000019261.3	-3.05248	5.04756	0.000869137	0.00988951	Map1s
ENSMUSG00000020253.15	7.09638	2.96461	0.000869895	0.00989204	Ppm1m
ENSMUSG00000057561.10	-1.67022	6.65978	0.000874382	0.00992776	Eif1a
ENSMUSG00000026377.12	-1.91086	5.4631	0.00087465	0.00992776	Nifk
ENSMUSG00000003868.14	4.22374	4.59453	0.000877551	0.00994235	E2f8
ENSMUSG00000046179.17	-1.55753	6.6182	0.000877363	0.00994235	Ruvbl2
ENSMUSG00000019838.11	6.19137	3.55044	0.000884966	0.0100083	Odf3b
ENSMUSG00000047394.9	6.12378	-0.558046	0.000885003	0.0100083	Fcor
ENSMUSG00000089665.2	3.36217	6.70241	0.000884734	0.0100083	Slc16a10
ENSMUSG00000031374.13	4.40613	1.21182	0.000889141	0.010049	Zfp92
ENSMUSG00000021620.4	6.58213	1.02932	0.000892283	0.0100783	Acot12
ENSMUSG00000027860.15	-3.24128	3.50011	0.000893724	0.0100884	Vangl1
ENSMUSG00000026170.6	-6.69201	1.63351	0.000894961	0.0100962	Cyp27a1
ENSMUSG00000023938.8	4.03705	5.50647	0.000897636	0.0101202	Aars2
ENSMUSG00000047730.17	2.56174	10.8507	0.00089987	0.0101392	Fcgbp
ENSMUSG00000033632.16	-2.02124	5.63978	0.00090615	0.0101913	Alg11
ENSMUSG00000063362.13	-2.97465	4.16476	0.000905778	0.0101913	AW554918
ENSMUSG00000040412.17	2.55377	4.38987	0.000907465	0.0101999	Elapor1
ENSMUSG00000079550.9	4.99097	3.26603	0.000910187	0.0102242	Mpp4
ENSMUSG00000037251.5	-4.25302	4.67533	0.000910765	0.0102245	Pomk
ENSMUSG00000097959.2	5.73864	-0.505726	0.000915935	0.0102763	Gm6931
ENSMUSG00000041679.9	5.11382	4.30117	0.000917059	0.0102827	Lrrc29
ENSMUSG00000059325.14	1.54876	5.8514	0.000920585	0.0103159	Hopx
ENSMUSG00000062908.12	1.5517	6.66208	0.000922399	0.01033	Acadm
ENSMUSG00000038143.16	-5.73585	1.1458	0.000922984	0.0103303	Stox2
ENSMUSG00000040711.8	-3.22137	4.1869	0.000932473	0.0104301	Sh3pxd2b
ENSMUSG00000027347.18	-5.9341	0.496599	0.000940159	0.0105097	Rasgrp1
ENSMUSG00000025232.8	1.5936	6.4065	0.000942326	0.0105252	Hexa
ENSMUSG00000061758.13	-3.64749	3.58664	0.000942685	0.0105252	Akr1b10
ENSMUSG00000075502.2	9.09064	-0.241238	0.000946325	0.0105558	Kbtbd6
ENSMUSG00000040717.6	4.78331	2.28963	0.00094657	0.0105558	Il17rd
ENSMUSG00000038685.18	-3.02544	3.99911	0.000950338	0.0105914	Rtel1
ENSMUSG00000031657.16	-2.48349	5.04103	0.000951488	0.0105979	Heatr3
ENSMUSG00000026796.16	-2.27867	6.00923	0.000961388	0.0107017	Niban2
ENSMUSG00000047221.5	-2.99873	4.62226	0.000964295	0.0107276	Fam185a
ENSMUSG00000041168.10	6.72506	-0.710569	0.00096659	0.0107337	Rdh12
ENSMUSG00000028970.9	-1.54472	7.80741	0.000965999	0.0107337	Lonp1
ENSMUSG00000021123.12	-5.47519	0.543514	0.000966233	0.0107337	Abcb1b
ENSMUSG00000063882.12	1.66942	6.93873	0.000971604	0.0107699	Uqcrh
ENSMUSG00000037466.13	9.9333	6.50742	0.000973917	0.0107769	Tedc1
ENSMUSG00000031360.14	1.73672	6.44897	0.000973986	0.0107769	Ctps2
ENSMUSG00000001576.15	-1.75271	6.74045	0.000975389	0.010786	Ergic1
ENSMUSG00000068855.3	5.23711	1.524	0.000989248	0.0109327	H2ac20
ENSMUSG00000002908.17	-2.70776	4.97032	0.000993313	0.0109645	Runx1
ENSMUSG00000022952.17	-6.60093	1.98261	0.000993211	0.0109645	Kcnn1
ENSMUSG00000002957.11	1.58401	6.906	0.000997876	0.0110083	Ap2a2
ENSMUSG00000024259.9	1.60226	5.46456	0.000999325	0.0110176	Slc25a46
ENSMUSG00000020212.14	-5.00243	2.30296	0.00100184	0.0110388	Mdm1
ENSMUSG00000019179.10	1.78462	10.5569	0.00101058	0.0111285	Mdh2
ENSMUSG00000042429.8	-6.0301	5.75046	0.00101355	0.0111545	Adora1
ENSMUSG00000086503.4	-1.73181	8.81854	0.00101783	0.0111892	Xist
ENSMUSG00000048489.12	-7.04418	5.17446	0.0010227	0.011235	Depp1
ENSMUSG00000038736.10	-1.98414	5.18646	0.00104425	0.0114399	Nudcd1
ENSMUSG00000057147.13	-2.05247	4.89152	0.00104445	0.0114399	Dph6
ENSMUSG00000028158.14	3.28126	10.3952	0.00104767	0.0114662	Mttp
ENSMUSG00000051890.13	-5.66488	1.41339	0.00104808	0.0114662	Klhdc1
ENSMUSG00000030590.15	1.53863	6.07602	0.0010509	0.0114902	Fam98c
ENSMUSG00000014907.10	-3.38177	3.67793	0.00105264	0.0115024	Naf1
ENSMUSG00000098157.1	4.92784	-1.17318	0.00106364	0.011602	Gm9022
ENSMUSG00000028536.12	1.94207	4.96231	0.00107068	0.0116718	2610528J11Rik
ENSMUSG00000020280.12	-2.02969	5.17393	0.00107263	0.0116862	Pus10
ENSMUSG00000062210.13	-2.92412	4.04223	0.00107659	0.0117225	Tnfaip8
ENSMUSG00000026941.16	-3.73852	3.37891	0.00108328	0.0117883	Mamdc4
ENSMUSG00000022255.16	4.88981	2.57731	0.00108618	0.011806	Tmem86a
ENSMUSG00000010307.7	-1.53729	6.87165	0.00108614	0.011806	Mtdh
ENSMUSG00000032253.13	-1.82524	5.32152	0.00108715	0.0118096	Phip
ENSMUSG00000056612.7	-1.5019	6.26103	0.00109167	0.0118378	Bcl2l1
ENSMUSG00000032202.11	-2.21652	4.43669	0.00109142	0.0118378	Ppp1r14b
ENSMUSG00000007659.18	-3.96177	5.03023	0.00109146	0.0118378	Rab27a
ENSMUSG00000028292.14	3.13167	7.60948	0.00110256	0.0119338	Hcn3
ENSMUSG00000014606.14	1.3937	6.88276	0.00110213	0.0119338	Slc25a11
ENSMUSG00000028051.10	-1.52411	6.26857	0.0011012	0.0119338	Rars2
ENSMUSG00000039058.11	-5.55364	0.617516	0.00110312	0.0119338	Ak5
ENSMUSG00000039653.9	5.15159	2.12762	0.00110729	0.011965	Baat
ENSMUSG00000097091.1	6.44088	2.46596	0.00111405	0.0120169	Syt5
ENSMUSG00000030313.15	2.70868	4.46744	0.00111288	0.0120169	4930526L06Rik
ENSMUSG00000004961.7	2.14185	5.16965	0.00111367	0.0120169	Dennd5b
ENSMUSG00000066621.12	-1.87305	5.27741	0.00111799	0.0120523	Tecpr1
ENSMUSG00000110231.1	6.57977	-0.899828	0.00111987	0.0120656	Gm6329
ENSMUSG00000047139.9	-2.33856	6.60131	0.00112661	0.012124	Cd24a
ENSMUSG00000024587.10	-1.68438	9.71042	0.00112958	0.0121489	Nars
ENSMUSG00000020142.12	-2.08476	5.6442	0.00113063	0.0121531	Slc1a4
ENSMUSG00000035781.14	-1.66621	5.39131	0.00113863	0.0122249	R3hdm4
ENSMUSG00000020023.18	3.35048	5.98685	0.00114091	0.0122352	Nags
ENSMUSG00000048217.11	-2.5336	5.05142	0.00114055	0.0122352	Tmcc3
ENSMUSG00000033762.8	-5.4743	3.78756	0.0011426	0.0122461	Recql4
ENSMUSG00000062300.14	-1.60616	7.5557	0.0011469	0.0122851	Nectin2
ENSMUSG00000026384.13	-1.97703	4.85214	0.00114787	0.0122883	Ptpn4
ENSMUSG00000012076.8	-3.41734	4.87826	0.00115341	0.0123405	Brms1l
ENSMUSG00000043192.4	3.03482	3.04817	0.00115831	0.0123807	Gpi-ps
ENSMUSG00000061665.7	-1.94152	7.33578	0.00115851	0.0123807	Cd2ap
ENSMUSG00000053965.10	1.81809	5.27248	0.0011607	0.0123969	Pde5a
ENSMUSG00000066705.7	5.86062	2.78924	0.00116345	0.0124191	Fxyd6
ENSMUSG00000112727.1	4.28298	-0.15454	0.00116812	0.0124595	Gm17794
ENSMUSG00000096351.2	2.38168	6.50167	0.00117212	0.0124827	Ankrd9
ENSMUSG00000037904.14	-2.29986	4.90472	0.00117182	0.0124827	Samd11
ENSMUSG00000027843.13	6.52137	2.64202	0.00117424	0.0124981	Ptpn22
ENSMUSG00000042632.17	2.26972	4.54629	0.00117581	0.0125058	Pla2g6
ENSMUSG00000019852.7	-2.86429	5.10775	0.00117632	0.0125058	Arfgef3
ENSMUSG00000020000.7	3.82028	3.242	0.00118311	0.0125635	Moxd1
ENSMUSG00000036560.14	-2.89646	3.98012	0.00118493	0.0125756	Lgi4
ENSMUSG00000096973.1	5.1048	-0.725233	0.00119329	0.0126571	Gm5974
ENSMUSG00000046096.7	-3.2295	3.59054	0.00119513	0.0126694	Mosmo
ENSMUSG00000031919.6	-3.03244	3.77406	0.00119598	0.012671	Tmed6
ENSMUSG00000044313.13	-5.43457	4.39904	0.00119974	0.0127037	Mab21l3
ENSMUSG00000021552.7	4.15564	2.42278	0.0012015	0.012715	Gkap1
ENSMUSG00000036941.2	2.93552	3.70926	0.0012049	0.0127436	Elac1
ENSMUSG00000050359.7	-2.93409	4.14652	0.00121803	0.0128751	Sprr1a
ENSMUSG00000020493.8	-6.64417	4.59644	0.00122781	0.0129711	Prr11
ENSMUSG00000019718.8	6.87002	2.13399	0.00123086	0.0129958	L3hypdh
ENSMUSG00000021982.14	1.41811	5.64967	0.00123194	0.0129998	Cdadc1
ENSMUSG00000028744.15	3.44463	5.61195	0.0012344	0.0130169	Slc66a1
ENSMUSG00000022443.17	-1.92198	7.74779	0.00123497	0.0130169	Myh9
ENSMUSG00000070544.6	-1.59338	6.592	0.0012428	0.013092	Top1
ENSMUSG00000026246.12	8.2426	-1.01673	0.00124668	0.0131253	Alppl2
ENSMUSG00000038539.15	-2.12908	5.49747	0.00124793	0.013131	Atf5
ENSMUSG00000030650.18	1.86354	5.3287	0.00124995	0.0131327	Mxd3
ENSMUSG00000021485.14	1.65113	5.96954	0.00124884	0.0131327	Tmc5
ENSMUSG00000022010.19	-1.48758	7.3432	0.00125023	0.0131327	Tsc22d1
ENSMUSG00000005846.12	-1.60009	6.98885	0.00125141	0.0131377	Rsl1d1
ENSMUSG00000021504.14	-2.22563	4.33217	0.00125535	0.0131715	B4galt7
ENSMUSG00000017688.14	3.33447	7.80206	0.00126272	0.0132413	Hnf4g
ENSMUSG00000069874.7	-5.70989	3.41003	0.00128715	0.0134822	Irgm2
ENSMUSG00000032579.14	1.49378	7.65657	0.00129576	0.013557	Cox6b1
ENSMUSG00000036751.7	-3.99914	4.63873	0.00129573	0.013557	Hemk1
ENSMUSG00000029049.14	-3.86189	3.16377	0.00129743	0.0135668	Morn1
ENSMUSG00000037278.9	1.33179	6.58581	0.00130188	0.0136056	Tmem97
ENSMUSG00000002250.16	-2.94033	4.77528	0.00130418	0.0136219	Ppard
ENSMUSG00000034462.9	-5.57775	4.64171	0.00130507	0.0136236	Pkd2
ENSMUSG00000075284.10	3.34146	3.08571	0.001309	0.0136491	Wipf1
ENSMUSG00000078202.3	2.28014	4.48774	0.00131895	0.0137451	Nrarp
ENSMUSG00000018623.9	-4.69599	2.86617	0.00132274	0.013769	Mmp7
ENSMUSG00000028563.16	-1.73074	5.7387	0.00132575	0.0137926	Tm2d1
ENSMUSG00000117513.1	6.46358	-0.207794	0.00132777	0.0138018	Gm3946
ENSMUSG00000030180.15	-1.6207	5.97452	0.00132813	0.0138018	Kdm5a
ENSMUSG00000035109.14	-2.65974	3.88042	0.00134489	0.0139681	Shc4
ENSMUSG00000044378.12	5.61439	-0.546136	0.00134646	0.0139766	Slc15a5
ENSMUSG00000078592.2	4.14811	1.12765	0.0013525	0.0140313	Gm4609
ENSMUSG00000026295.12	7.08944	1.26436	0.00135868	0.0140875	Spp2
ENSMUSG00000033161.10	1.61667	11.5177	0.00137046	0.0142017	Atp1a1
ENSMUSG00000056737.14	-2.68745	4.93575	0.00137234	0.0142132	Capg
ENSMUSG00000031207.16	-6.2894	1.39984	0.0013736	0.0142182	Msn
ENSMUSG00000029227.15	-1.51201	6.2522	0.0013792	0.0142682	Fip1l1
ENSMUSG00000042644.9	-1.90244	6.94211	0.00138472	0.0143093	Itpr3
ENSMUSG00000030839.12	-2.72081	3.77124	0.00138824	0.0143377	Sergef
ENSMUSG00000042198.12	2.00436	4.62487	0.0013984	0.0144264	Chchd7
ENSMUSG00000038024.17	-1.72752	6.13756	0.00140292	0.0144649	Dennd4c
ENSMUSG00000039345.16	-2.90044	4.13387	0.00140526	0.014481	Mettl22
ENSMUSG00000025728.16	1.45425	5.66535	0.00140945	0.014508	Pigq
ENSMUSG00000048307.8	6.13944	-1.23269	0.00141665	0.0145577	Slc8a3
ENSMUSG00000079055.10	3.09893	5.98216	0.00141648	0.0145577	Ankrd46
ENSMUSG00000024225.5	3.11842	3.10828	0.00142545	0.0146383	Clps
ENSMUSG00000031985.9	-1.50063	6.03382	0.00142608	0.0146383	Gnpat
ENSMUSG00000022723.16	-2.0771	4.72532	0.00142973	0.0146676	Crybg3
ENSMUSG00000030287.15	-5.1044	5.48433	0.00144537	0.0148116	Itpr2
ENSMUSG00000032621.8	-1.49638	6.4586	0.0014495	0.0148457	Srek1
ENSMUSG00000049439.13	-2.68294	4.20274	0.00145224	0.0148655	Cyp20a1
ENSMUSG00000038910.7	2.18773	4.89726	0.00145625	0.0148983	Plcl2
ENSMUSG00000074444.4	5.48598	2.69472	0.0014595	0.0149233	Defa30
ENSMUSG00000001630.13	-1.86668	5.40322	0.00146267	0.0149474	Stk38l
ENSMUSG00000040430.18	-1.42645	6.63494	0.00146651	0.0149701	Adam9
ENSMUSG00000031555.15	-5.71695	2.96062	0.00146633	0.0149701	Pitpnc1
ENSMUSG00000055805.15	7.42384	-1.72217	0.00147034	0.0150009	Fmnl1
ENSMUSG00000036052.14	3.8089	4.1456	0.00147761	0.0150667	Dnajb5
ENSMUSG00000042628.8	2.1822	4.48692	0.00148134	0.0150881	Zfyve1
ENSMUSG00000037703.14	2.01177	5.58012	0.00148384	0.0151052	Lzts3
ENSMUSG00000025170.13	5.62022	0.280121	0.00149438	0.0152041	Rab40b
ENSMUSG00000087331.8	5.28811	4.22864	0.00149894	0.0152406	1810021B22Rik
ENSMUSG00000037321.17	-2.94794	4.53652	0.00149962	0.0152406	Tap1
ENSMUSG00000043398.5	5.39112	-0.781439	0.0015129	0.0153671	Gpr135
ENSMUSG00000034800.15	5.78734	4.0259	0.00151636	0.0153873	Zfp661
ENSMUSG00000030492.16	3.00529	6.17724	0.00152499	0.0154559	Slc7a9
ENSMUSG00000035413.8	1.31737	7.02391	0.00152599	0.0154575	Tmem98
ENSMUSG00000036880.10	1.8678	8.50064	0.00152821	0.0154716	Acaa2
ENSMUSG00000024580.8	-1.45528	6.07863	0.0015324	0.0155055	Grpel2
ENSMUSG00000051844.13	5.70929	0.361328	0.00153349	0.015508	B230319C09Rik
ENSMUSG00000062638.11	3.0425	6.60702	0.00153721	0.0155372	Btnl1
ENSMUSG00000037816.10	3.82221	4.99354	0.00153981	0.0155549	Fbxw17
ENSMUSG00000036916.13	-1.75405	5.91074	0.00154896	0.0156302	Pals2
ENSMUSG00000038388.14	-2.45996	4.19052	0.00154831	0.0156302	Zfp280c
ENSMUSG00000027189.16	-2.58276	5.31311	0.00155346	0.015667	Trim44
ENSMUSG00000028300.14	-2.36445	5.2241	0.00155487	0.0156727	C9orf72
ENSMUSG00000024853.10	-1.55813	6.75429	0.00155574	0.0156728	Sf3b2
ENSMUSG00000035342.14	-1.8981	5.51537	0.0015568	0.015675	Lzts2
ENSMUSG00000056234.15	1.51957	5.65259	0.00156188	0.0157176	Ncoa4
ENSMUSG00000031297.14	-10.2318	5.2164	0.00156357	0.015726	Slc7a3
ENSMUSG00000050010.8	-1.63262	6.53851	0.00157955	0.0158694	Tacc2
ENSMUSG00000030852.18	-2.37029	4.954	0.0015788	0.0158694	Shisa3
ENSMUSG00000055401.14	1.77639	5.3082	0.00158273	0.0158841	Fbxo6
ENSMUSG00000040945.13	6.07841	-1.28427	0.00158615	0.0158856	4933406C10Rik
ENSMUSG00000096986.2	5.45608	0.8535	0.00158556	0.0158856	4930509E16Rik
ENSMUSG00000097494.7	1.55509	8.64471	0.00158632	0.0158856	Uqcrfs1
ENSMUSG00000038462.3	-2.03747	7.31762	0.00158496	0.0158856	Rcc2
ENSMUSG00000022476.8	1.39745	8.5477	0.00159173	0.0159224	Polr3h
ENSMUSG00000034639.7	4.89673	0.80037	0.00159507	0.0159454	Setmar
ENSMUSG00000030035.14	1.70202	5.26002	0.0016015	0.0159942	Wbp1
ENSMUSG00000043648.7	5.83495	-0.329969	0.00160497	0.0160158	Pld6
ENSMUSG00000003380.11	-2.08124	5.1164	0.0016054	0.0160158	Rabac1
ENSMUSG00000024576.14	-1.60921	8.1541	0.00160812	0.0160343	Csnk1a1
ENSMUSG00000030718.9	1.3465	6.53885	0.0016148	0.0160922	Ppme1
ENSMUSG00000067571.4	7.08641	0.285613	0.00161981	0.0161247	Ms4a15
ENSMUSG00000034543.15	-1.97118	5.38916	0.00162688	0.0161864	Morc2a
ENSMUSG00000039395.8	5.85225	0.321104	0.00162942	0.0162029	Mreg
ENSMUSG00000025873.16	1.39845	7.102	0.00163545	0.0162453	Dynll2
ENSMUSG00000020483.14	-1.46625	6.48042	0.00163462	0.0162453	Faf2
ENSMUSG00000055491.14	-1.88776	5.11567	0.00164776	0.0163412	Rapgef2
ENSMUSG00000062232.14	-2.17686	5.81244	0.00164725	0.0163412	Pprc1
ENSMUSG00000096768.8	-2.79847	5.6395	0.00165304	0.0163848	Erdr1
ENSMUSG00000063856.7	1.67009	8.59802	0.0016574	0.0164192	Gpx1
ENSMUSG00000058183.14	5.31173	0.159519	0.00165952	0.0164314	Mmel1
ENSMUSG00000069520.6	1.90703	5.49684	0.0016664	0.0164906	Tmem19
ENSMUSG00000053897.15	1.4646	6.13555	0.00166744	0.0164921	Slc39a8
ENSMUSG00000028207.18	-1.8344	6.7455	0.00167654	0.0165643	Asph
ENSMUSG00000118491.1	6.52162	-0.953378	0.00169528	0.0167272	Gm44505
ENSMUSG00000096146.2	-16.0431	10.5383	0.00169574	0.0167272	Kcnj11
ENSMUSG00000057948.12	-6.41896	2.78552	0.00169885	0.0167489	Unc13d
ENSMUSG00000022560.9	1.6278	5.46014	0.00170602	0.0168096	Slc52a2
ENSMUSG00000026209.15	1.39024	6.87552	0.00170683	0.0168096	Dnpep
ENSMUSG00000087444.1	5.31039	-0.226078	0.00171185	0.0168277	Gm5475
ENSMUSG00000019989.8	5.28708	2.07006	0.00171313	0.0168277	Tafa3
ENSMUSG00000055865.8	2.86876	4.20798	0.00171301	0.0168277	Enpp3
ENSMUSG00000062270.14	-1.64087	6.04913	0.00171322	0.0168277	Morf4l1
ENSMUSG00000038605.11	2.91394	5.51644	0.00171537	0.0168398	Samd10
ENSMUSG00000034271.16	-5.02898	0.856492	0.00171972	0.0168736	Jdp2
ENSMUSG00000020946.13	3.7618	1.5144	0.0017239	0.0168876	Snord118
ENSMUSG00000032846.10	1.73232	6.57786	0.0017224	0.0168876	Gosr2
ENSMUSG00000064899.1	-2.25852	4.85146	0.00172299	0.0168876	Zswim6
ENSMUSG00000029777.10	-1.38048	7.43826	0.00173193	0.0169573	Gars
ENSMUSG00000026234.12	-1.65052	8.31984	0.00173406	0.0169691	Ncl
ENSMUSG00000017386.10	1.4152	6.12282	0.00174381	0.0170556	Traf4
ENSMUSG00000062627.9	1.48359	9.05987	0.00174719	0.0170672	Slc25a3
ENSMUSG00000061904.12	-1.82603	5.2952	0.00174652	0.0170672	Mysm1
ENSMUSG00000024357.10	-2.06885	5.21149	0.00174778	0.0170672	Sil1
ENSMUSG00000030983.4	-1.62088	5.66742	0.00175847	0.0171534	Bccip
ENSMUSG00000033933.13	2.36661	4.66961	0.00176664	0.017224	Vhl
ENSMUSG00000050931.7	1.31149	6.33799	0.00177677	0.0173136	Sgms2
ENSMUSG00000025791.18	1.74195	7.9199	0.00178557	0.0173892	Pgm1
ENSMUSG00000062054.7	1.53038	5.42417	0.00178641	0.0173892	Iah1
ENSMUSG00000028494.12	1.67863	7.41862	0.00178799	0.0173955	Plin2
ENSMUSG00000014313.15	1.33562	7.42137	0.00179472	0.0174426	Cox6c
ENSMUSG00000042029.7	-2.38797	5.23262	0.00179748	0.0174602	Ncapg2
ENSMUSG00000028030.12	-2.6199	5.47024	0.00179849	0.0174608	Tbck
ENSMUSG00000040472.15	-1.56758	5.59144	0.0018061	0.0175254	Rabggta
ENSMUSG00000035769.9	1.91344	5.7241	0.00181346	0.0175876	Xylb
ENSMUSG00000001995.9	1.85941	4.97492	0.00182031	0.0176448	Sipa1l2
ENSMUSG00000049892.7	5.5186	3.47127	0.0018223	0.0176548	Rasd1
ENSMUSG00000006395.16	2.40518	3.76093	0.00182663	0.0176874	Hyi
ENSMUSG00000036206.12	-2.84094	4.14355	0.0018321	0.0177311	Sh3bp4
ENSMUSG00000037458.15	1.46359	7.53423	0.00183509	0.0177508	Azin1
ENSMUSG00000024924.14	-3.83039	6.88829	0.00184143	0.0177934	Vldlr
ENSMUSG00000002997.15	1.27599	7.19165	0.00184716	0.0178301	Psen1
ENSMUSG00000019969.14	-5.97457	3.05827	0.00184662	0.0178301	Prkar2b
ENSMUSG00000032807.5	6.79583	1.275	0.00185523	0.0178987	Alox12b
ENSMUSG00000040852.6	-6.04795	0.512264	0.00187018	0.0180334	Plekhh2
ENSMUSG00000068854.7	-15.1683	9.66332	0.0018726	0.0180474	H2bc21
ENSMUSG00000009739.17	-15.1988	9.69381	0.00188489	0.0181468	Pou6f1
ENSMUSG00000040048.14	1.27671	6.72925	0.00189047	0.018191	Ndufb10
ENSMUSG00000049502.17	-1.8364	5.18411	0.00190126	0.0182854	Dtx3l
ENSMUSG00000070284.10	3.67016	4.50136	0.00191517	0.0183803	Sgsm1
ENSMUSG00000019944.14	1.40232	5.94619	0.0019136	0.0183803	Gmppb
ENSMUSG00000042216.13	-3.03509	3.71887	0.00191507	0.0183803	Rhobtb1
ENSMUSG00000049285.4	-14.992	9.48693	0.00191611	0.0183803	Mblac1
ENSMUSG00000024661.7	2.07112	10.5694	0.00191717	0.018381	Fth1
ENSMUSG00000020770.13	-2.57562	4.51561	0.00192639	0.0184597	Unk
ENSMUSG00000026109.14	4.7992	0.389086	0.00192958	0.0184807	Tmeff2
ENSMUSG00000018750.14	-3.77196	3.60872	0.00193788	0.0185506	Zbtb4
ENSMUSG00000021635.14	-2.69617	4.75838	0.00194001	0.0185614	Rad17
ENSMUSG00000021213.12	1.82283	8.14656	0.00195062	0.0186531	Akr1c13
ENSMUSG00000043461.13	-5.11073	5.0525	0.00195401	0.0186759	Sptssb
ENSMUSG00000024640.9	-1.99035	6.68313	0.00195707	0.0186955	Psat1
ENSMUSG00000054191.9	6.00729	-0.179001	0.00196141	0.0187273	Klf1
ENSMUSG00000063600.14	4.47076	0.48757	0.00196809	0.0187813	Egfem1
ENSMUSG00000051934.5	-2.47094	4.78275	0.00196969	0.0187868	Spats2
ENSMUSG00000026349.14	-1.39599	6.00605	0.00198162	0.0188812	Ccnt2
ENSMUSG00000025722.16	-2.67247	4.95168	0.00198572	0.0189104	Wdr73
ENSMUSG00000033769.16	-1.78202	5.956	0.00198712	0.018914	Exoc6b
ENSMUSG00000091337.3	-1.4568	6.21928	0.00199067	0.0189283	Zfp36l1
ENSMUSG00000021127.7	-2.60951	3.81947	0.00199055	0.0189283	Eid1
ENSMUSG00000066150.12	1.35453	7.65286	0.00199713	0.0189799	Slc31a1
ENSMUSG00000028307.9	3.5514	12.3797	0.00199842	0.0189824	Aldob
ENSMUSG00000032280.16	-1.85884	5.16777	0.00200005	0.0189882	Tle3
ENSMUSG00000022789.15	-1.36979	6.83037	0.00201318	0.0190932	Dnm1l
ENSMUSG00000068015.8	-2.23731	4.86788	0.00201452	0.019096	Lrch1
ENSMUSG00000025781.14	1.4457	9.4741	0.0020201	0.0191391	Atp5c1
ENSMUSG00000003992.15	-4.33081	3.19992	0.00202317	0.0191584	Ssbp2
ENSMUSG00000022604.18	7.19019	2.85542	0.00204299	0.0193262	Cep97
ENSMUSG00000027405.16	-1.73347	6.79033	0.00205319	0.0194128	Nop56
ENSMUSG00000036391.16	1.50238	6.56896	0.00205515	0.0194213	Sec24a
ENSMUSG00000118100.1	-14.4162	8.91112	0.00205935	0.019451	Gm50340
ENSMUSG00000034855.13	-14.3654	8.86026	0.00207535	0.0195922	Cxcl10
ENSMUSG00000032611.9	-14.3436	8.83848	0.00207693	0.0195971	1700102P08Rik
ENSMUSG00000025583.15	-1.83916	6.07506	0.00208298	0.0196417	Rptor
ENSMUSG00000042569.13	1.802	5.04775	0.00208528	0.0196419	Dhrs7b
ENSMUSG00000009079.16	-1.55471	7.94927	0.00208594	0.0196419	Ewsr1
ENSMUSG00000022601.11	-2.73549	4.45645	0.00208755	0.019647	Zbtb11
ENSMUSG00000074151.13	-5.89038	3.10527	0.00210415	0.0197931	Nlrc5
ENSMUSG00000030747.5	1.85842	8.0469	0.00210648	0.019805	Dgat2
ENSMUSG00000056671.7	5.8956	-1.43978	0.00211209	0.019827	0610040B10Rik
ENSMUSG00000089889.2	2.26306	5.80568	0.00211123	0.019827	Prelid2
ENSMUSG00000024665.8	1.89599	5.11486	0.00211354	0.019827	Fam126b
ENSMUSG00000038174.14	1.73419	6.91327	0.00211301	0.019827	Fads2
ENSMUSG00000027122.15	-2.16225	4.34532	0.00211419	0.019827	Arl14ep
ENSMUSG00000022211.9	5.58516	0.483906	0.00211881	0.0198602	Carmil3
ENSMUSG00000018932.9	1.39915	6.35482	0.00212481	0.0199063	Map2k3
ENSMUSG00000051726.6	6.59106	0.781685	0.00212807	0.0199268	Kcnf1
ENSMUSG00000024772.9	1.67877	5.61251	0.00213537	0.019985	Ehd1
ENSMUSG00000030589.15	1.68485	5.09987	0.00214032	0.020011	Rasgrp4
ENSMUSG00000004929.12	-2.18719	5.30484	0.00214647	0.0200584	Thop1
ENSMUSG00000022971.18	2.59227	3.89412	0.00216202	0.0201772	Ifnar2
ENSMUSG00000024812.11	-1.51254	7.36747	0.00216246	0.0201772	Tjp2
ENSMUSG00000008035.12	-1.51289	7.22333	0.00216915	0.0202294	Mid1ip1
ENSMUSG00000005907.14	2.87428	4.35934	0.00218405	0.020358	Pex1
ENSMUSG00000022529.11	-2.05412	4.60564	0.00219087	0.0204113	Zfp263
ENSMUSG00000069135.11	-1.65616	5.86789	0.00219321	0.0204227	Cep43
ENSMUSG00000097006.7	4.69315	0.0791484	0.00220144	0.0204658	Cryba2
ENSMUSG00000006546.3	3.58097	3.38847	0.00220001	0.0204658	9530082P21Rik
ENSMUSG00000021712.15	-1.8844	5.20166	0.00220227	0.0204658	Wipf2
ENSMUSG00000038013.14	-5.49235	3.58601	0.00220206	0.0204658	Trim23
ENSMUSG00000065954.11	-4.95079	1.31982	0.0022051	0.0204818	Tacc1
ENSMUSG00000056220.14	-4.71989	3.09489	0.00221643	0.0205767	Pla2g4a
ENSMUSG00000029802.13	2.69245	5.73081	0.00222184	0.0206165	Abcg2
ENSMUSG00000028995.14	3.86682	3.72574	0.00222639	0.0206484	Fam126a
ENSMUSG00000030382.15	6.70485	-0.778568	0.00223577	0.0207221	Slc27a5
ENSMUSG00000042258.13	-13.8444	8.33926	0.00223766	0.0207221	Isl1
ENSMUSG00000026565.18	-2.29563	4.74476	0.0022411	0.0207223	Pou2f1
ENSMUSG00000049354.8	1.33478	5.78773	0.00224733	0.0207591	Mul1
ENSMUSG00000041241.12	1.31819	6.79123	0.00224635	0.0207591	Dcaf7
ENSMUSG00000003955.8	1.64549	7.8362	0.00225513	0.0208104	Fam162a
ENSMUSG00000054517.9	6.22018	2.51101	0.00226617	0.0209018	Trim65
ENSMUSG00000024818.15	2.13849	5.10404	0.00227794	0.0209999	Slc25a45
ENSMUSG00000020553.8	4.06362	3.83046	0.00228232	0.0210288	Pctp
ENSMUSG00000039747.11	-2.18794	4.50157	0.00228336	0.0210288	Orai2
ENSMUSG00000036745.15	-3.41173	2.98245	0.00228545	0.0210375	Ttll7
ENSMUSG00000014303.13	-2.51103	3.9228	0.0022869	0.0210404	Glis2
ENSMUSG00000041654.15	4.54165	-1.49239	0.00230582	0.0211933	Gm32123
ENSMUSG00000114288.1	-1.34941	6.65473	0.00230532	0.0211933	Slc39a11
ENSMUSG00000025466.19	2.76232	9.75601	0.00230933	0.021215	Fuom
ENSMUSG00000014725.16	-6.128	2.09013	0.00231078	0.0212178	Adam28
ENSMUSG00000033257.14	-1.9779	4.85865	0.00231996	0.0212914	Ttll4
ENSMUSG00000031904.5	-3.67124	5.22808	0.00232142	0.0212943	Slc7a6
ENSMUSG00000094651.2	7.4516	0.632752	0.00232626	0.0213281	Gal3st2
ENSMUSG00000118362.1	-3.15804	3.9513	0.0023386	0.0214199	Gm19466
ENSMUSG00000049119.14	4.58727	0.771761	0.00234588	0.0214759	Fam110b
ENSMUSG00000098240.1	5.11331	-0.228358	0.0023497	0.0215003	Gm4575
ENSMUSG00000006169.20	-1.33394	7.38225	0.00235837	0.0215689	Clint1
ENSMUSG00000034902.17	-2.0188	5.74689	0.00236677	0.021635	Pip5k1c
ENSMUSG00000102224.5	-13.3048	7.7996	0.0023697	0.0216511	4930447F24Rik
ENSMUSG00000026027.13	5.00732	6.30581	0.00237362	0.0216762	Stradb
ENSMUSG00000086799.1	5.13594	-0.987021	0.00238117	0.0217343	4930502E09Rik
ENSMUSG00000060261.15	-1.31831	6.52819	0.00239006	0.0217993	Gtf2i
ENSMUSG00000020362.13	-1.37429	6.54191	0.00239085	0.0217993	Cnot6
ENSMUSG00000097990.1	-3.99626	2.22695	0.00239182	0.0217993	Gm19557
ENSMUSG00000063524.13	1.71856	10.334	0.00239602	0.0218268	Eno1
ENSMUSG00000001911.16	-2.12254	5.44162	0.00240515	0.0218883	Nfix
ENSMUSG00000031209.14	2.20692	6.36073	0.00241701	0.0219854	Heph
ENSMUSG00000006720.16	5.74144	-0.455033	0.00242732	0.0220683	Zfp184
ENSMUSG00000021207.9	4.83191	0.465549	0.00243428	0.022111	Akr1c21
ENSMUSG00000028850.2	8.28746	-0.993887	0.00243958	0.0221253	Cyp2j11
ENSMUSG00000066097.6	3.14453	3.48684	0.00243863	0.0221253	Gpatch3
ENSMUSG00000020720.13	-1.46774	7.08067	0.00244092	0.0221265	Psmd12
ENSMUSG00000016495.12	1.3949	5.84269	0.00244356	0.0221396	Plgrkt
ENSMUSG00000040990.17	-3.26544	3.66634	0.0024466	0.0221563	Sh3kbp1
ENSMUSG00000051379.12	2.2945	5.98772	0.00244918	0.0221613	Flrt3
ENSMUSG00000037851.13	-1.44561	7.50485	0.00244956	0.0221613	Iars
ENSMUSG00000026259.14	2.89445	5.02739	0.00245146	0.0221677	Ngef
ENSMUSG00000062309.8	-3.611	3.58071	0.00245332	0.0221736	Rpp25
ENSMUSG00000041058.15	-1.63613	5.9225	0.00245917	0.0222156	Wwp1
ENSMUSG00000071192.6	-13.0182	7.51307	0.00246854	0.0222893	Wfikkn1
ENSMUSG00000050244.9	-1.37577	6.32353	0.00247386	0.0223155	Zranb2
ENSMUSG00000028180.18	-1.75401	5.71401	0.00247272	0.0223155	Heatr1
ENSMUSG00000071102.1	4.5037	0.131401	0.00248076	0.0223669	Gm10313
ENSMUSG00000041375.18	-1.75048	5.44832	0.00248415	0.0223865	Ccdc9
ENSMUSG00000017760.16	1.40053	7.63117	0.00250217	0.0225305	Ctsa
ENSMUSG00000024498.16	-1.38134	6.96577	0.00250257	0.0225305	Tcerg1
ENSMUSG00000020605.9	3.22527	2.91362	0.0025113	0.022587	Hs1bp3
ENSMUSG00000056698.11	2.29433	4.63668	0.00251309	0.0225921	Elmod3
ENSMUSG00000022833.7	1.34131	8.48942	0.00252098	0.022641	Aco2
ENSMUSG00000022477.13	-4.62709	3.42406	0.0025199	0.022641	Ccdc14
ENSMUSG00000037974.16	-6.48115	3.88148	0.00253249	0.0227333	Muc5ac
ENSMUSG00000054008.9	2.17567	5.83904	0.00253819	0.0227734	Ndst1
ENSMUSG00000026785.14	3.49159	3.85553	0.00254947	0.0228634	Pkn3
ENSMUSG00000031523.16	4.57392	0.0360588	0.00255176	0.0228729	Dlc1
ENSMUSG00000021756.12	-1.81461	5.11043	0.00256182	0.02293	Il6st
ENSMUSG00000041961.14	-2.63337	4.81061	0.00256186	0.02293	Znrf3
ENSMUSG00000037013.17	-1.62181	5.67033	0.00256459	0.0229433	Ss18
ENSMUSG00000017664.16	5.41489	0.846624	0.002571	0.0229784	Neil2
ENSMUSG00000035121.6	2.03536	5.79782	0.00257026	0.0229784	Slc35c2
ENSMUSG00000039552.14	-12.758	7.25288	0.00258025	0.0230499	Rsph4a
ENSMUSG00000036887.5	7.01958	-2.04488	0.00258578	0.0230881	C1qa
ENSMUSG00000025366.8	-2.19767	4.85025	0.00260452	0.0232217	Fam199x
ENSMUSG00000042595.7	-2.81989	4.77917	0.0026025	0.0232217	Esyt1
ENSMUSG00000071537.6	-3.83049	2.32525	0.00261598	0.0233127	Klrg2
ENSMUSG00000063576.12	1.51852	6.08602	0.00262424	0.023375	Klhdc3
ENSMUSG00000066149.11	1.29736	7.71578	0.00263035	0.0234181	Cdc26
ENSMUSG00000032278.11	-3.33237	3.94155	0.00263372	0.0234368	Paqr5
ENSMUSG00000025225.15	-1.85921	5.92192	0.00263815	0.0234649	Nfkb2
ENSMUSG00000035285.6	-12.6504	7.14527	0.00264066	0.0234759	Nat14
ENSMUSG00000004931.11	1.78187	5.0634	0.00264246	0.0234806	Apba3
ENSMUSG00000039853.18	-1.34147	6.26065	0.00266274	0.023638	Trim14
ENSMUSG00000030800.10	1.24564	6.17703	0.00266735	0.0236528	Prss8
ENSMUSG00000033004.16	-2.22223	5.60384	0.00266754	0.0236528	Mycbp2
ENSMUSG00000050824.12	7.21141	-1.89194	0.00268969	0.0238086	Sstr5
ENSMUSG00000023048.13	-1.86668	8.19868	0.00269297	0.0238262	Prr13
ENSMUSG00000117286.1	4.46964	-0.336449	0.00270184	0.0238817	Gm1043
ENSMUSG00000085826.1	2.67921	3.40026	0.00270342	0.0238843	Gm15638
ENSMUSG00000030659.14	-3.62029	4.03169	0.00270812	0.0239144	Nucb2
ENSMUSG00000030867.7	-2.24109	5.92068	0.00271036	0.0239227	Plk1
ENSMUSG00000046338.4	-1.61267	5.69585	0.00274952	0.0242452	Zcchc7
ENSMUSG00000035649.17	-12.3422	6.83718	0.00274907	0.0242452	Gpat2
ENSMUSG00000020122.16	-1.87424	4.98085	0.00276541	0.024362	Egfr
ENSMUSG00000029248.14	-12.3562	6.85117	0.00276982	0.0243892	Thegl
ENSMUSG00000034795.14	3.83817	4.92471	0.00277412	0.0244038	Casp9
ENSMUSG00000028914.13	-3.97364	2.62754	0.00277352	0.0244038	Ccdc122
ENSMUSG00000038550.10	-2.80354	3.81173	0.00277687	0.0244047	Itga1
ENSMUSG00000042284.10	-4.90973	5.12593	0.00277559	0.0244047	Ciart
ENSMUSG00000043760.16	-5.63209	2.8406	0.00278148	0.0244336	Pkhd1
ENSMUSG00000020697.16	1.5288	9.43064	0.0027928	0.024498	Lad1
ENSMUSG00000041782.14	-1.71959	5.27092	0.00279067	0.024498	Lig3
ENSMUSG00000024014.8	1.9167	4.58657	0.00279673	0.0245209	Pim1
ENSMUSG00000089886.1	-12.3206	6.81562	0.00280003	0.0245382	Gm16184
ENSMUSG00000078566.8	1.9881	6.89847	0.00280858	0.0246014	Bnip3
ENSMUSG00000027222.14	1.38488	6.14436	0.00281043	0.0246059	Pex16
ENSMUSG00000034226.7	-3.30831	4.20526	0.00283912	0.0248336	Manea
ENSMUSG00000040520.7	-12.1865	6.68148	0.00283912	0.0248336	Rhov
ENSMUSG00000025787.6	-2.78875	3.51547	0.00285593	0.0249451	Tgm4
ENSMUSG00000073838.10	1.62031	7.60565	0.00286466	0.0249741	Myo5b
ENSMUSG00000036225.15	1.53139	5.54019	0.00286248	0.0249741	Tufm
ENSMUSG00000025885.18	-4.34575	2.0614	0.0028635	0.0249741	Kctd1
ENSMUSG00000038351.14	-2.14951	4.72806	0.00286882	0.0249986	Sgsm2
ENSMUSG00000015354.8	4.34482	-1.34181	0.00289755	0.025225	Pcolce2
ENSMUSG00000027959.14	-3.92714	3.53742	0.00290747	0.0252995	Sass6
ENSMUSG00000098224.1	3.77204	0.0550508	0.00292466	0.0254371	Gm7985
ENSMUSG00000022391.16	-1.48045	6.56456	0.00293675	0.0255182	Rangap1
ENSMUSG00000029095.17	4.47185	4.1272	0.00294008	0.0255351	Ablim2
ENSMUSG00000000791.9	7.73123	-1.4603	0.0029498	0.0256075	Il12rb1
ENSMUSG00000048924.14	-4.08745	3.69041	0.002964	0.0257186	Ccdc125
ENSMUSG00000046157.13	-4.89801	2.74228	0.0029721	0.0257768	Tmem229b
ENSMUSG00000046417.14	1.4178	5.53193	0.00298431	0.0258704	Lrrc75a
ENSMUSG00000010358.13	-1.51292	5.77225	0.00298749	0.0258704	1110051M20Rik
ENSMUSG00000040591.18	-1.77644	6.23673	0.00298693	0.0258704	Ifi35
ENSMUSG00000004356.8	-2.22745	5.1342	0.00299484	0.0259132	Utp20
ENSMUSG00000000148.17	2.60261	4.7072	0.00299723	0.0259217	Brat1
ENSMUSG00000035242.15	1.35577	7.84442	0.00300512	0.0259778	Oaz1
ENSMUSG00000066324.2	-1.46504	5.95501	0.00301044	0.0260116	Bpnt2
ENSMUSG00000009863.14	1.38066	8.64469	0.0030125	0.0260172	Sdhb
ENSMUSG00000022092.11	-4.816	2.15575	0.00303955	0.0262263	Ppp3cc
ENSMUSG00000032387.15	5.65836	2.50721	0.00304718	0.0262798	Rbpms2
ENSMUSG00000098080.1	4.06275	-0.883405	0.00304867	0.0262804	Gm5732
ENSMUSG00000022247.12	-1.61641	6.4656	0.00305222	0.0262987	Brix1
ENSMUSG00000109367.1	5.76604	-1.5442	0.00305499	0.0263102	Gm18782
ENSMUSG00000054408.9	-1.60132	6.69519	0.00305771	0.0263214	Spcs3
ENSMUSG00000030201.15	1.37151	6.21038	0.00306151	0.0263296	Bach1
ENSMUSG00000025612.5	-1.63943	6.84549	0.00306032	0.0263296	Lrp6
ENSMUSG00000021911.16	-1.37376	5.91989	0.00306469	0.0263446	Parg
ENSMUSG00000040498.7	1.5763	7.06971	0.00306639	0.026347	Igsf23
ENSMUSG00000033061.15	-11.8213	6.31654	0.00307294	0.026391	Resp18
ENSMUSG00000026062.12	-1.69772	6.07086	0.00307916	0.0264321	Slc9a2
ENSMUSG00000022286.16	-1.62384	5.24471	0.00308218	0.0264457	Grhl2
ENSMUSG00000033373.16	-3.04609	7.83258	0.00309768	0.0265663	Fntb
ENSMUSG00000036553.16	2.30605	3.99568	0.00312103	0.0267425	Sh3tc1
ENSMUSG00000001280.13	-1.52668	6.15499	0.00314169	0.0269063	Sp1
ENSMUSG00000023942.15	-2.3949	5.31635	0.00314453	0.0269181	Slc29a1
ENSMUSG00000032324.11	1.30635	7.69039	0.00314779	0.0269335	Tspan3
ENSMUSG00000098017.1	4.18471	-0.00832379	0.00314994	0.0269394	Gm5342
ENSMUSG00000040231.16	7.62032	-1.55402	0.0031527	0.0269505	Syngr4
ENSMUSG00000034714.9	1.7265	5.52182	0.003155	0.0269577	Ttyh2
ENSMUSG00000034768.4	-4.73476	-0.146422	0.00316072	0.0269941	Asb16
ENSMUSG00000036805.13	-4.27648	2.02326	0.00317021	0.0270627	Noxa1
ENSMUSG00000032384.16	-1.70219	5.44411	0.00317186	0.027064	Csnk1g1
ENSMUSG00000045518.8	-4.40899	1.74186	0.0031733	0.027064	Onecut3
ENSMUSG00000018849.6	-1.74849	7.24137	0.00318797	0.0271766	Wwc1
ENSMUSG00000024696.9	5.17169	1.92207	0.00319411	0.0272163	Lpxn
ENSMUSG00000006732.14	-2.41453	4.37786	0.00319619	0.0272214	Mettl1
ENSMUSG00000097760.2	-11.5795	6.07482	0.00321489	0.0273555	6030442K20Rik
ENSMUSG00000032411.15	1.70397	5.60979	0.00322007	0.0273869	Tfdp2
ENSMUSG00000022661.14	4.22009	1.49622	0.00322305	0.0273997	Cd200
ENSMUSG00000117231.1	-5.3454	1.10623	0.00327941	0.0278403	Gm41609
ENSMUSG00000053113.3	1.8893	4.59137	0.00328117	0.0278424	Socs3
ENSMUSG00000013338.16	-5.83484	3.42259	0.00328446	0.0278576	Fer1l4
ENSMUSG00000021175.15	-3.28501	4.43974	0.00328621	0.0278596	Cdca7l
ENSMUSG00000001151.10	-1.63763	5.24416	0.00329405	0.0279132	Pcnt
ENSMUSG00000062997.6	-1.38339	7.62975	0.00333082	0.0282118	Rpl35
ENSMUSG00000020736.12	1.41929	6.17373	0.00333325	0.0282194	Nt5c
ENSMUSG00000100572.1	6.86613	-2.16177	0.00333559	0.0282264	2410021H03Rik
ENSMUSG00000019970.15	3.1176	4.0831	0.0033468	0.0283082	Sgk1
ENSMUSG00000032602.6	1.41448	5.67183	0.00335148	0.0283262	Slc25a20
ENSMUSG00000055897.13	-3.04452	4.07279	0.00335199	0.0283262	Ppp4r1l-ps
ENSMUSG00000037262.7	-2.31194	4.5697	0.00335884	0.028371	Kin
ENSMUSG00000064370.1	1.63394	13.479	0.00336431	0.0284043	CYTB
ENSMUSG00000038708.10	-1.45406	5.55202	0.00337195	0.0284297	Srsf10
ENSMUSG00000018451.7	-2.02768	7.8236	0.00336926	0.0284297	Golga4
ENSMUSG00000028676.17	-11.3577	5.85324	0.00337127	0.0284297	6330403K07Rik
ENSMUSG00000007035.15	-5.23342	2.52382	0.00338317	0.0284983	Msh5
ENSMUSG00000055204.15	-1.4014	7.20054	0.00339056	0.028541	Ankrd17
ENSMUSG00000031493.10	-11.1992	5.69484	0.00339288	0.028541	Hsf4
ENSMUSG00000033249.10	-11.4447	5.94016	0.0033916	0.028541	Ggn
ENSMUSG00000073982.11	2.19937	4.79708	0.0033991	0.0285803	Rhog
ENSMUSG00000023883.13	-1.61354	7.43897	0.00340649	0.0286294	Phf10
ENSMUSG00000032366.15	-1.49061	8.20145	0.00341199	0.0286626	Tpm1
ENSMUSG00000041949.6	-2.8043	3.41482	0.00342132	0.0287279	Tango6
ENSMUSG00000022119.15	-1.51777	5.30806	0.00342632	0.0287541	Rbm26
ENSMUSG00000021270.13	-1.5209	6.84976	0.00342755	0.0287541	Hsp90aa1
ENSMUSG00000070604.5	-2.12313	4.93327	0.00343534	0.0287932	Lyar
ENSMUSG00000067367.9	-11.2529	5.7485	0.00343521	0.0287932	Vsig10l
ENSMUSG00000054428.12	1.33277	8.25325	0.00344167	0.0288332	Atpif1
ENSMUSG00000046804.13	2.0608	7.0496	0.00346771	0.0290208	Phgr1
ENSMUSG00000031671.11	-1.98721	4.54089	0.00346879	0.0290208	Setd6
ENSMUSG00000030465.19	-2.26413	4.4308	0.00347149	0.0290302	Psd3
ENSMUSG00000015533.9	-2.86331	5.04258	0.00347355	0.0290343	Itga2
ENSMUSG00000075256.9	-4.77018	2.49898	0.00347523	0.0290353	Cerkl
ENSMUSG00000045757.6	4.6302	3.59242	0.00348341	0.0290896	Zfp764
ENSMUSG00000057406.16	-1.37341	5.84832	0.00348489	0.0290896	Nsd2
ENSMUSG00000043843.17	4.85231	-1.26641	0.00349726	0.0291797	Tmem145
ENSMUSG00000027624.20	-4.6518	3.93923	0.00350426	0.0292249	Epb41l1
ENSMUSG00000044730.17	-5.11864	4.77456	0.00350859	0.0292477	9930104L06Rik
ENSMUSG00000003528.15	1.47934	8.09407	0.00351574	0.0292941	Slc25a1
ENSMUSG00000082305.4	5.96442	1.53845	0.00352652	0.0293707	Gm2420
ENSMUSG00000043286.12	4.34169	2.52037	0.00353353	0.0294158	Pnpla1
ENSMUSG00000041608.8	-4.70264	0.444258	0.00354515	0.0294992	Entpd3
ENSMUSG00000030061.16	4.35537	4.01229	0.00355251	0.0295095	2310040G24Rik
ENSMUSG00000022335.17	-1.49631	6.05951	0.00355032	0.0295095	Uba3
ENSMUSG00000101655.1	-3.3245	3.26244	0.00355125	0.0295095	Zfat
ENSMUSG00000034825.14	-11.0877	5.58354	0.00355278	0.0295095	Nrip3
ENSMUSG00000007041.9	5.89425	1.18818	0.00355859	0.0295311	Clca2
ENSMUSG00000036960.10	-1.4589	7.90151	0.00355767	0.0295311	Clic1
ENSMUSG00000035811.10	-2.05175	7.40292	0.00356107	0.0295384	Ugt2b35
ENSMUSG00000032773.9	-11.1548	5.65058	0.00357665	0.029641	Chrm1
ENSMUSG00000007944.8	-4.36352	0.983566	0.00358195	0.0296717	Ttc9b
ENSMUSG00000115293.2	4.47136	1.05017	0.00358933	0.0297195	Gm49333
ENSMUSG00000069922.12	6.70451	-0.733993	0.00359815	0.0297658	Ces3a
ENSMUSG00000043241.14	-1.41702	5.79483	0.00361612	0.0298877	Upf2
ENSMUSG00000027227.7	1.94413	7.52131	0.00362158	0.0299149	Sord
ENSMUSG00000115548.1	-11.1308	5.62659	0.00362266	0.0299149	5430440P10Rik
ENSMUSG00000029833.17	-1.59778	5.43488	0.0036293	0.0299487	Trim24
ENSMUSG00000035875.15	-10.9753	5.47123	0.0036339	0.0299541	AI182371
ENSMUSG00000029865.4	-11.1627	5.65847	0.00364675	0.0300466	Sval1
ENSMUSG00000000171.5	1.44887	8.84586	0.00367207	0.0302417	Sdhd
ENSMUSG00000085851.1	-11.0306	5.52654	0.00367749	0.0302729	4921518K17Rik
ENSMUSG00000038279.10	-1.60586	5.64596	0.00369398	0.0303815	Nop2
ENSMUSG00000053964.17	1.66144	11.3889	0.00370215	0.030428	Lgals4
ENSMUSG00000038930.11	-2.25652	5.60476	0.00370293	0.030428	Rccd1
ENSMUSG00000086682.1	4.04399	1.63016	0.00371871	0.0305305	Gm16023
ENSMUSG00000013523.13	-2.10431	5.72496	0.00372289	0.0305512	Bcas1
ENSMUSG00000027951.16	-1.62417	6.08464	0.00373661	0.0306456	Adar
ENSMUSG00000010080.15	-4.0937	4.24623	0.00373772	0.0306456	Epn3
ENSMUSG00000083674.3	-10.9548	5.45075	0.00374406	0.030684	Zfp133-ps
ENSMUSG00000019232.14	5.58785	-1.69629	0.00374865	0.030708	Etnppl
ENSMUSG00000031955.10	1.3215	5.71845	0.00376602	0.0308093	Fez2
ENSMUSG00000056121.16	1.20606	6.69343	0.00376519	0.0308093	Bcar1
ENSMUSG00000024483.19	-1.55719	6.25525	0.00377098	0.0308225	Ankhd1
ENSMUSG00000098208.1	3.80411	0.454235	0.00377618	0.0308459	Gm8349
ENSMUSG00000038295.14	-5.33408	5.83762	0.00377718	0.0308459	Atg9b
ENSMUSG00000036459.15	-5.22662	3.32245	0.00378528	0.0308847	Wtip
ENSMUSG00000019564.12	-5.72286	3.75749	0.0037882	0.0308949	Arid3a
ENSMUSG00000059895.13	1.55821	5.35455	0.00380023	0.0309316	Pofut1
[truncated: 13,335 more rows]

## Sheet: 2_Volcano_counts
Additional Files 2. Categorized GO terms and Counts for the each categorized GO term
GO terms were chosen for the relevance of the intestinal function and						Priority terms counts show the gene counts for each category where a gene belonging to more than one GO term was
localization of mRNAs and proteins. Priority list shows the order of						counted only once for the highest priority category according to supplementary table 3. In all GO terms section
categories, in which a gene was annotated if the said gene belongs to						genes were counted for each GO category they were in. Different logFC and FDR-p value thresholds were chosen
more than one category.						arbitrarily based on the volcano plot presented in figure 1.
Priority list						Priority Terms
category	category_name					Apical side (LogFC ≥ 10 & FDR-pvalue ≤ 0.05)				Apical side (LogFC ≥ 10 & FDR-pvalue ≤ 1e-20)
1	Nutrient sensing and digesting					Apical membrane receptor & receptor binding	4			Apical membrane receptor & receptor binding	3
2	Apical membrane receptor and receptor binding					Junctional & cytoskeletal	5			Junctional & cytoskeletal	3
3	Pathogen defense					Nutrient sensing & digesting	30			Nutrient sensing & digesting	21
4	Junctional and cytoskeletal					Pathogen defence	4			Pathogen defence	4
5	Other					Other	14			Other	10
6	Not significant					Total	57			Total	41
7	Basal memrane receptor and receptor bininding					Cytoplasmic side (LogFC ≤ -10 & FDR-pvalue ≤ 0.05)				Cytoplasmic side (LogFC ≤ -5 & FDR-pvalue ≤ 1e-20)
						Apical membrane receptor & receptor binding	1			Apical membrane receptor & receptor binding	0
Contents of each category						Junctional & cytoskeletal	5			Junctional & cytoskeletal	0
						Nutrient sensing & digesting	19			Nutrient sensing & digesting	2
Nutrient sensing and digesting						Pathogen defence	6			Pathogen defence	1
GO_ID	GO_term					Other	35			Other	5
GO:0044255	cellular lipid metabolic process					Total	66			Total	8
GO:0006082	organic acid metabolic process
GO:0043436	oxoacid metabolic process
GO:0019752	carboxylic acid metabolic process					All GO terms
GO:0032787	monocarboxylic acid metabolic process					Apical side (LogFC ≥ 10 & FDR-pvalue ≤ 0.05)				Apical side (LogFC ≥ 10 & FDR-pvalue ≤ 1e-20)
GO:0006629	lipid metabolic process					Apical membrane receptor & receptor binding	7			Apical membrane receptor & receptor binding	6
GO:0007584	response to nutrient					Junctional & cytoskeletal	12			Junctional & cytoskeletal	8
GO:0008643	carbohydrate transport					Nutrient sensing & digesting	30			Nutrient sensing & digesting	21
GO:0006094	gluconeogenesis					Pathogen defence	10			Pathogen defence	7
GO:0005975	carbohydrate metabolic process					Other	14			Other	10
GO:0042593	glucose homeostasis					Total	73			Total	52
GO:0019538	protein metabolic process					Cytoplasmic side (LogFC ≤ -10 & FDR-pvalue ≤ 0.05)				Cytoplasmic side (LogFC ≤ -5 & FDR-pvalue ≤ 1e-20)
GO:0004177	aminopeptidase activity					Apical membrane receptor & receptor binding	1			Apical membrane receptor & receptor binding	0
GO:0000016	lactase activity					Junctional & cytoskeletal	10			Junctional & cytoskeletal	0
						Nutrient sensing & digesting	19			Nutrient sensing & digesting	2
Apical membrane receptor and receptor binding						Pathogen defence	13			Pathogen defence	3
GO_ID	GO_term					Other	35			Other	5
GO:0016324	apical plasma membrane					Total	78			Total	10
GO:0005903	brush border
GO:0031526	brush border membrane
GO:0043296	apical junction complex
GO:0045177	apical part of cell
GO:0005902	microvillus
Pathogen defense
GO_ID	GO_term
GO:0006955	immune response
GO:0045087	innate immune response
GO:0002376	immune system process
Junctional and cytoskeletal
GO_ID	GO_term
GO:0005856	cytoskeleton
GO:0034330	cell junction organization
GO:0005912	adherens junction
GO:0007155	cell adhesion
GO:0015629	actin cytoskeleton
GO:0030054	cell junction
GO:0050839	cell adhesion molecule binding
GO:0098609	cell-cell adhesion
Basal memrane receptor and receptor bininding
GO_ID	GO_term
GO:0009925	basal plasma membrane
GO:0045178	basal part of cell
GO:0007160	cell-matrix adhesion

## Sheet: 3_GSEA_ApexSeq
Additional Files 3. GSEA of the APEX-seq data from DE results of DPP4
GSEA was performed with the ranks calculated from the formula of -log(x)/sign(y) where
x is the p value and y is the log fold change of the DE results. Clusterprofiler package
in R was used to get enrichmentScore and normalized enrichment score (NES) for each GO term
ONTOLOGY	ID	Description	setSize	enrichmentScore	NES	pvalue	qvalues	rank	leading_edge	core_enrichment
MF	GO:0016712	oxidoreductase activity, acting on paired donors, with incorporation or reduction of molecular oxygen, reduced flavin or flavoprotein as one donor, and incorporation of one atom of oxygen	41	0.880278	1.72529	0.000966184	0.267457	684	tags=41%, list=4%, signal=40%	13096/622127/13114/71519/56448/69888/76279/13097/226143/13117/64385/100041449/56388/74519/13110/106648/13120
BP	GO:0043949	regulation of cAMP-mediated signaling	32	0.89334	1.71002	0.00116725	0.267457	186	tags=16%, list=1%, signal=15%	19218/54611/170639/14607/12652
BP	GO:0019933	cAMP-mediated signaling	45	0.861062	1.70004	0.00158453	0.274674	559	tags=18%, list=4%, signal=17%	19218/54611/170639/14419/14607/12652/16706/14433
MF	GO:0008395	steroid hydroxylase activity	35	0.879699	1.6959	0.00148075	0.274674	546	tags=37%, list=4%, signal=36%	13096/622127/13114/71519/56448/69888/76279/13097/226143/100041449/56388/74519/13110
BP	GO:0043950	positive regulation of cAMP-mediated signaling	18	0.936706	1.69573	0.00306804	0.328304	186	tags=22%, list=1%, signal=22%	19218/170639/14607/12652
MF	GO:0008528	G protein-coupled peptide receptor activity	46	0.855251	1.68973	0.00189873	0.283609	316	tags=11%, list=2%, signal=11%	14064/22354/14419/14527/101613
BP	GO:0019935	cyclic-nucleotide-mediated signaling	60	0.829271	1.68268	0.00136426	0.274674	559	tags=17%, list=4%, signal=16%	19218/54611/170639/14916/14419/14607/12652/12491/16706/14433
BP	GO:0090330	regulation of platelet aggregation	21	0.916347	1.68149	0.00370828	0.330497	50	tags=10%, list=0%, signal=10%	19218/268860
MF	GO:0001653	peptide receptor activity	48	0.846205	1.67538	0.00235516	0.307172	1533	tags=27%, list=10%, signal=24%	14064/22354/14419/14527/101613/51801/20609/14917/11536/387285/12922/16995/54199
MF	GO:0019842	vitamin binding	109	0.781343	1.67331	0.000817996	0.267457	813	tags=17%, list=5%, signal=16%	63954/268860/11611/22337/13361/12309/21452/52466/67247/79235/19660/13195/20397/216134/76282/26876/232078/14276
BP	GO:0015701	bicarbonate transport	15	0.941281	1.66669	0.00296791	0.328304	123	tags=27%, list=1%, signal=26%	19218/232156/13487/171429
BP	GO:0051482	positive regulation of cytosolic calcium ion concentration involved in phospholipase C-activating G protein-coupled signaling pathway	15	0.940851	1.66593	0.0031534	0.328304	23	tags=7%, list=0%, signal=7%	14064
BP	GO:0032787	monocarboxylic acid metabolic process	487	0.697951	1.66491	0.000107968	0.244084	1312	tags=25%, list=9%, signal=23%	272428/13096/216454/18534/105349/268860/11611/216739/11666/14073/13615/71519/74147/68631/102635496/16548/19733/14607/18604/26458/11522/14431/15107/102294/26569/56448/69888/12491/14079/26424/76279/20186/56428/106861/26897/13350/13097/14555/13167/13897/14385/226143/17117/21991/17001/14651/108099/225913/13117/14751/104158/18655/54447/15378/16828/20250/11814/64385/76238/58805/74519/14121/13110/20249/…
BP	GO:0048240	sperm capacitation	18	0.919488	1.66456	0.00559466	0.384174	123	tags=17%, list=1%, signal=17%	20730/13487/171429
MF	GO:0070330	aromatase activity	18	0.917773	1.66145	0.00577513	0.384174	684	tags=50%, list=4%, signal=48%	13096/622127/13114/76279/13097/100041449/56388/13110/13120
BP	GO:0048520	positive regulation of behavior	23	0.898171	1.66087	0.00560224	0.384174	210	tags=9%, list=1%, signal=9%	19218/58991
BP	GO:0010544	negative regulation of platelet activation	17	0.922719	1.66048	0.00617957	0.390482	50	tags=12%, list=0%, signal=12%	19218/268860
BP	GO:0042178	xenobiotic catabolic process	44	0.841545	1.66016	0.00380952	0.330497	1423	tags=41%, list=9%, signal=37%	13096/71519/56448/69888/76279/13097/226143/226564/74519/13110/235674/68312/100066/433247/72303/14081/665095/13098
MF	GO:0015291	secondary active transmembrane transporter activity	174	0.744262	1.65999	0.000376459	0.267457	1052	tags=23%, list=7%, signal=22%	74338/232156/101488/50934/20500/13487/319848/171429/56643/15567/20531/13162/102680/217316/434203/80879/14385/56857/233836/67473/64454/83429/20504/83704/64452/20537/69309/105243/20515/54338/11732/240332/72472/67863/277898/110893/67547/18674/228875/13358
BP	GO:0001676	long-chain fatty acid metabolic process	87	0.791318	1.65949	0.00184738	0.283609	1485	tags=45%, list=10%, signal=41%	13096/216739/11666/71519/26458/26569/56448/69888/12491/76279/26897/13097/226143/17001/13117/54447/64385/74519/13110/106648/13850/116939/14869/171281/68312/433256/14775/11686/26459/100066/20698/433247/72303/56794/14081/665095/13098/19299/16890
MF	GO:0016614	oxidoreductase activity, acting on CH-OH group of donors	114	0.772481	1.65926	0.000947482	0.267457	1310	tags=30%, list=9%, signal=27%	216454/105349/27400/74147/68631/11522/15107/192970/28200/110198/71755/14555/218865/13117/16828/17449/76238/56043/98314/15490/26876/20148/11532/77974/17448/27384/216820/77337/20322/97212/69568/74032/15494/114664
CC	GO:0098862	cluster of actin-based cell projections	171	0.742799	1.65483	0.000377169	0.267457	756	tags=20%, list=5%, signal=20%	74338/19218/238021/17380/13809/226413/13487/20532/171429/56643/72074/69983/17922/13131/20531/52466/26569/70008/12491/20259/20526/434203/73750/17921/58866/59020/18671/20537/268663/105243/207278/93835/432516/224796/277328
MF	GO:0016616	oxidoreductase activity, acting on the CH-OH group of donors, NAD or NADP as acceptor	107	0.772823	1.6531	0.00164024	0.274674	1310	tags=29%, list=9%, signal=27%	216454/105349/27400/74147/68631/11522/15107/192970/28200/110198/71755/14555/13117/16828/17449/76238/56043/15490/26876/20148/11532/77974/17448/27384/216820/77337/20322/97212/74032/15494/114664
BP	GO:0070989	oxidative demethylation	17	0.918305	1.65254	0.00781534	0.438053	497	tags=24%, list=3%, signal=23%	622127/13114/100041449/56388
BP	GO:0140448	signaling receptor ligand precursor processing	17	0.917226	1.6506	0.00854235	0.438707	180	tags=12%, list=1%, signal=12%	17380/18552
BP	GO:0031650	regulation of heat generation	11	0.958357	1.64765	0.00282699	0.322234	50	tags=18%, list=0%, signal=18%	19218/268860
MF	GO:0015293	symporter activity	99	0.775893	1.64638	0.00207699	0.288195	928	tags=26%, list=6%, signal=25%	74338/232156/20500/319848/56643/15567/20531/13162/102680/217316/434203/80879/233836/64454/83429/20504/83704/64452/20537/69309/20515/54338/240332/277898/67547/18674
MF	GO:0022804	active transmembrane transporter activity	295	0.708482	1.64554	0.000230734	0.267457	1052	tags=22%, list=7%, signal=21%	74338/232156/101488/50934/27409/20500/13487/11666/319848/171429/56643/15567/27421/20531/67470/13162/17717/102680/11303/217316/434203/80879/14385/56857/17716/233836/67473/12865/17721/17719/64454/83429/18671/225912/20504/83704/64452/20537/69309/105243/20515/54338/12866/17708/11732/66142/240332/12868/72023/17722/226646/72472/66576/67863/277898/11928/110893/66694/67547/18674/12864/26357/228875/17711/…
CC	GO:0033116	endoplasmic reticulum-Golgi intermediate compartment membrane	11	0.956829	1.64502	0.00301545	0.328304	481	tags=36%, list=3%, signal=35%	68396/66116/107770/242669
MF	GO:0004984	olfactory receptor activity	16	0.920603	1.64489	0.00865084	0.438707	97	tags=19%, list=1%, signal=19%	258458/170639/258938
BP	GO:0046717	acid secretion	39	0.844285	1.64424	0.00632603	0.393613	552	tags=26%, list=4%, signal=25%	19218/330962/268860/11611/99296/171429/58991/13897/104158/382044
BP	GO:0045987	positive regulation of smooth muscle contraction	23	0.888196	1.64242	0.0087535	0.438707	465	tags=26%, list=3%, signal=25%	19218/268860/13615/58991/12671/19204
BP	GO:0006940	regulation of smooth muscle contraction	45	0.831568	1.64181	0.00586278	0.384174	465	tags=13%, list=3%, signal=13%	19218/268860/13615/58991/12671/19204
BP	GO:0120254	olefinic compound metabolic process	98	0.773638	1.64033	0.00208218	0.288195	1322	tags=39%, list=9%, signal=36%	13096/216454/105349/71519/11522/58226/56448/69888/28200/76279/67442/13097/226143/79235/13117/64385/74519/13110/106648/13850/11576/11668/26876/170752/14869/20148/68312/77974/14775/11686/77337/100066/20698/13653/433247/72303/665095/63857
MF	GO:0008392	arachidonic acid epoxygenase activity	22	0.892949	1.6401	0.00848506	0.438707	1423	tags=64%, list=9%, signal=58%	13096/69888/13097/226143/13117/64385/74519/13110/106648/100066/433247/72303/665095/13098
BP	GO:0046461	neutral lipid catabolic process	34	0.852236	1.63931	0.00973758	0.447219	1512	tags=35%, list=10%, signal=32%	14073/67758/227231/104158/11814/238055/116939/433091/11807/16891/16890/16835
BP	GO:0046464	acylglycerol catabolic process	34	0.852236	1.63931	0.00973758	0.447219	1512	tags=35%, list=10%, signal=32%	14073/67758/227231/104158/11814/238055/116939/433091/11807/16891/16890/16835
BP	GO:0006638	neutral lipid metabolic process	116	0.761447	1.63798	0.00148528	0.274674	1512	tags=32%, list=10%, signal=29%	18534/216739/14073/14377/67758/19733/12359/12491/20186/13350/20778/13167/227231/14385/104158/19012/11814/238055/20249/116939/433256/14732/17777/14775/67800/26459/433091/64899/11810/231070/11807/14081/231510/16891/20617/16890/16835
BP	GO:0006641	triglyceride metabolic process	89	0.777685	1.63658	0.00352609	0.330497	1512	tags=36%, list=10%, signal=33%	18534/216739/14377/67758/19733/12359/12491/20186/13350/20778/13167/227231/14385/11814/238055/20249/116939/433256/14732/17777/14775/67800/26459/433091/64899/11810/231070/14081/231510/16891/16890/16835
BP	GO:0106070	regulation of adenylate cyclase-activating G protein-coupled receptor signaling pathway	15	0.92406	1.63619	0.00890373	0.442388	28	tags=7%, list=0%, signal=7%	19218
MF	GO:0016638	oxidoreductase activity, acting on the CH-NH2 group of donors	14	0.931002	1.63575	0.00821509	0.438707	438	tags=36%, list=3%, signal=35%	76507/13142/68352/17161/109731
BP	GO:0006639	acylglycerol metabolic process	115	0.760705	1.63448	0.00162448	0.274674	1512	tags=31%, list=10%, signal=28%	18534/216739/14073/14377/67758/19733/12359/12491/20186/13350/20778/13167/227231/14385/104158/19012/11814/238055/20249/116939/433256/14732/17777/14775/67800/26459/433091/64899/11810/231070/11807/14081/231510/16891/16890/16835
BP	GO:0090331	negative regulation of platelet aggregation	13	0.936624	1.63404	0.00694054	0.411104	50	tags=15%, list=0%, signal=15%	19218/268860
BP	GO:0042182	ketone catabolic process	13	0.935607	1.63226	0.00806603	0.438707	634	tags=46%, list=4%, signal=44%	105349/27400/14651/64385/106648/18105
BP	GO:0042310	vasoconstriction	68	0.795342	1.63216	0.0037059	0.330497	564	tags=10%, list=4%, signal=10%	19218/14073/13615/15567/12652/12671/240672
BP	GO:0007189	adenylate cyclase-activating G protein-coupled receptor signaling pathway	87	0.778175	1.63192	0.00440529	0.354809	294	tags=7%, list=2%, signal=7%	140741/19218/14607/14527/12652/11303
CC	GO:0031526	brush border membrane	69	0.793858	1.63187	0.00339835	0.330497	970	tags=32%, list=6%, signal=30%	74338/19218/13809/13487/20532/171429/20531/52466/26569/70008/12491/20526/434203/59020/18671/20537/268663/105243/93835/17777/30962/26357
BP	GO:0014831	gastro-intestinal system smooth muscle contraction	11	0.948402	1.63053	0.00508858	0.377172	465	tags=27%, list=3%, signal=26%	19218/58991/19204
BP	GO:0006631	fatty acid metabolic process	336	0.695531	1.63043	0.000225708	0.267457	1565	tags=30%, list=10%, signal=27%	272428/13096/18534/105349/216739/11666/14073/13615/71519/74147/68631/19733/14607/18604/26458/15107/102294/26569/56448/69888/12491/14079/76279/106861/26897/13350/13097/13167/13897/226143/17001/108099/13117/104158/54447/15378/20250/11814/64385/58805/74519/13110/20249/382044/20397/18984/106648/19013/67460/13850/116939/235674/26876/230796/16889/14869/51798/234564/171281/68312/433256/232078/14732/1153…
MF	GO:0004930	G protein-coupled receptor activity	176	0.729496	1.62828	0.00075188	0.267457	1533	tags=16%, list=10%, signal=14%	14064/140741/19218/22354/99296/170639/14419/14527/101613/12671/19204/381810/14367/241263/51801/238252/20609/20698/15565/11555/18441/11536/387285/224792/12922/16995/239853/54199
BP	GO:0031652	positive regulation of heat generation	9	0.96637	1.62177	0.00268714	0.322234	50	tags=22%, list=0%, signal=22%	19218/268860
MF	GO:0043176	amine binding	10	0.953877	1.61781	0.00380011	0.330497	518	tags=50%, list=3%, signal=48%	99296/15567/13162/17161/56752
BP	GO:0033559	unsaturated fatty acid metabolic process	87	0.768102	1.6108	0.00568424	0.384174	1215	tags=33%, list=8%, signal=31%	13096/105349/11666/13615/71519/56448/69888/76279/13097/226143/13117/20250/64385/74519/13110/20249/106648/13850/14869/68312/14775/11686/77337/100066/20698/234671/433247/72303/96979
CC	GO:0005903	brush border	127	0.742618	1.60726	0.00239649	0.309585	734	tags=23%, list=5%, signal=22%	74338/19218/17380/13809/226413/13487/20532/171429/56643/72074/69983/17922/13131/20531/52466/26569/70008/12491/20259/20526/434203/58866/59020/18671/20537/268663/105243/93835/432516
BP	GO:0006805	xenobiotic metabolic process	72	0.776735	1.6023	0.00586252	0.384174	1302	tags=33%, list=8%, signal=31%	13096/71519/56362/56448/69888/76279/13097/226143/226564/15378/74519/13110/235674/19885/14869/68312/27384/100066/14263/433247/72303/14081/665095/55990
BP	GO:0007204	positive regulation of cytosolic calcium ion concentration	204	0.707494	1.59898	0.000735745	0.267457	883	tags=8%, list=6%, signal=7%	14064/140741/19218/12482/99296/13615/58991/12491/13167/28240/18803/277328/68312/21333/53357/110893
BP	GO:0015711	organic anion transport	250	0.694324	1.59403	0.000475059	0.267457	1003	tags=20%, list=7%, signal=19%	19218/330962/268860/232156/11611/101488/11847/50934/20500/13487/99296/20532/319848/171429/27421/52466/26569/70008/12491/18408/20186/102680/20526/217316/73095/13897/80879/56857/67473/104158/69836/83429/20504/382044/11833/69309/54338/234564/240332/14815/110172/14276/67863/53357/212555/30962/67547/52710/19164/26357/228875
MF	GO:0005319	lipid transporter activity	126	0.734412	1.59014	0.00319446	0.328304	1259	tags=23%, list=8%, signal=21%	330962/99031/101488/27409/11666/26458/67470/26569/12491/14079/11303/105722/231999/18671/235527/216871/238055/66494/71764/404545/71345/17777/77619/26459/18559/216892/225655/11807/320571
MF	GO:0008509	anion transmembrane transporter activity	224	0.697612	1.58838	0.000847458	0.267457	1056	tags=20%, list=7%, signal=19%	245282/232156/101488/50934/20500/13487/171429/99709/15567/27421/13162/52466/12491/18408/67549/102680/20526/105722/73095/80879/14385/56857/67473/83429/66950/20504/83704/105243/54338/404545/71345/11732/240332/110172/224796/78339/67863/212555/30962/67547/52710/26357/117160/13358/229933
BP	GO:0006939	smooth muscle contraction	74	0.767741	1.58836	0.00860435	0.438707	1229	tags=16%, list=8%, signal=15%	19218/268860/13615/107589/58991/12671/19204/277328/53357/20698/11785/11555
BP	GO:0016054	organic acid catabolic process	180	0.707898	1.58325	0.00212473	0.288203	1546	tags=24%, list=10%, signal=22%	18534/268860/11611/11847/11666/18416/14073/74147/19193/13142/26458/26384/15107/26569/106861/13167/104158/64385/14660/106648/67460/74091/245847/235674/234564/433256/232078/11364/52538/97212/269378/64899/216456/229517/110391/56794/384783/231086/19299/16890/12908/11370/23986
BP	GO:0070893	transposon integration	7	0.969407	1.58274	0.00447297	0.354809	26	tags=14%, list=0%, signal=14%	431706
BP	GO:0070894	regulation of transposon integration	7	0.969407	1.58274	0.00447297	0.354809	26	tags=14%, list=0%, signal=14%	431706
BP	GO:0070895	negative regulation of transposon integration	7	0.969407	1.58274	0.00447297	0.354809	26	tags=14%, list=0%, signal=14%	431706
BP	GO:0046395	carboxylic acid catabolic process	178	0.706883	1.57929	0.00250564	0.311735	1546	tags=24%, list=10%, signal=21%	18534/268860/11611/11847/11666/18416/14073/74147/19193/13142/26458/26384/15107/26569/106861/13167/104158/64385/14660/106648/67460/74091/245847/235674/234564/433256/11364/52538/97212/269378/64899/216456/229517/110391/56794/384783/231086/19299/16890/12908/11370/23986
BP	GO:0014827	intestine smooth muscle contraction	7	0.966354	1.57776	0.00641774	0.393898	210	tags=29%, list=1%, signal=28%	19218/58991
BP	GO:0055092	sterol homeostasis	84	0.754714	1.57602	0.0084346	0.438707	1759	tags=38%, list=11%, signal=34%	27409/11666/14377/102635496/67470/26424/20186/20778/11303/13897/14385/104158/15378/69836/11814/238055/382044/13850/234564/17777/69071/77371/67800/13660/231070/11807/16891/16835/192663/22260/237636/100102
BP	GO:0015850	organic hydroxy compound transport	198	0.697719	1.57385	0.00160099	0.274674	589	tags=14%, list=4%, signal=14%	19218/330962/268860/99031/101488/27409/99296/171429/14419/15567/12652/67470/58991/13162/12491/20186/20778/11303/80976/13897/80879/104158/109731/11814/238055/382044/11833/100226
BP	GO:0070471	uterine smooth muscle contraction	6	0.983021	1.57216	0.00275808	0.322234	50	tags=17%, list=0%, signal=17%	268860
BP	GO:0070472	regulation of uterine smooth muscle contraction	6	0.983021	1.57216	0.00275808	0.322234	50	tags=17%, list=0%, signal=17%	268860
CC	GO:0016324	apical plasma membrane	280	0.679055	1.57016	0.000581598	0.267457	756	tags=16%, list=5%, signal=16%	74338/14064/381204/13809/232156/56485/101488/50934/27409/13487/20532/171429/56643/27421/20531/67470/12309/665113/52466/70008/102680/20526/434203/22268/80879/67473/17921/13117/19012/13482/59020/64385/18671/20504/11833/106648/20537/268663/105243/69048/71764/54338/93835/432516/277328
BP	GO:0006690	icosanoid metabolic process	89	0.745986	1.56987	0.00944993	0.446923	1423	tags=33%, list=9%, signal=30%	13096/105349/13615/71519/56448/69888/76279/13097/226143/17001/13117/64385/74519/13110/106648/16993/14869/14775/11686/77337/100066/20698/234671/433247/72303/96979/665095/66447/13098
MF	GO:0047044	androstan-3-alpha,17-beta-diol dehydrogenase activity	6	0.981104	1.56909	0.00275808	0.322234	107	tags=33%, list=1%, signal=33%	216454/27400
BP	GO:0051480	regulation of cytosolic calcium ion concentration	230	0.68667	1.56883	0.00120279	0.267457	883	tags=8%, list=6%, signal=8%	14064/140741/19218/12482/99296/13615/12652/58991/12491/100201/13167/240660/28240/18803/277328/68312/21333/53357/110893
BP	GO:0090715	immunological memory formation process	6	0.9782	1.56445	0.00453113	0.35625	190	tags=33%, list=1%, signal=33%	18534/14190
BP	GO:0072329	monocarboxylic acid catabolic process	103	0.731717	1.55996	0.00838488	0.438707	1546	tags=28%, list=10%, signal=25%	18534/11611/11666/14073/74147/26458/15107/26569/106861/13167/104158/64385/106648/67460/235674/234564/433256/11364/52538/97212/64899/56794/384783/231086/19299/16890/12908/11370/23986
BP	GO:0031620	regulation of fever generation	6	0.97005	1.55141	0.00945626	0.446923	28	tags=17%, list=0%, signal=17%	19218
BP	GO:0000098	sulfur amino acid catabolic process	6	0.969795	1.551	0.00945626	0.446923	56	tags=17%, list=0%, signal=17%	11611
BP	GO:0008217	regulation of blood pressure	133	0.706333	1.53767	0.00774583	0.435959	879	tags=15%, list=6%, signal=14%	13809/268860/232156/56485/99296/170639/14916/13615/18797/70008/12491/14672/12671/22341/19204/19013/13850/21333/11532/11928
BP	GO:0044255	cellular lipid metabolic process	795	0.632417	1.53695	0.000103082	0.244084	1569	tags=22%, list=10%, signal=21%	272428/13096/216454/18534/105349/216739/11666/68255/212933/14073/13615/14377/67758/71519/74147/68631/14422/19733/14607/18604/26458/170749/11522/171168/18797/15107/20443/74596/12359/102294/26569/56448/69888/12491/28200/14079/76279/67442/20186/106861/26897/13350/20778/13097/28169/14555/13167/13897/227231/14385/226143/17117/109232/17001/108099/79235/13117/104158/19012/19660/54447/15378/69836/20250/1…
MF	GO:0008514	organic anion transmembrane transporter activity	132	0.706381	1.53652	0.00815253	0.438707	1281	tags=23%, list=8%, signal=21%	232156/101488/50934/20500/13487/171429/52466/12491/18408/102680/20526/73095/80879/56857/67473/83429/54338/240332/110172/67863/212555/30962/67547/52710/26357/13358/20519/26941/11988/24059
BP	GO:0072330	monocarboxylic acid biosynthetic process	167	0.690523	1.53644	0.00579564	0.384174	972	tags=21%, list=6%, signal=20%	272428/216454/11611/11666/13615/102635496/19733/14607/26458/14431/106861/13897/17117/17001/108099/104158/54447/15378/16828/20250/11814/58805/20249/382044/11668/18770/230796/14869/234564/68312/232078/12012/11686/56473/26459
BP	GO:0044282	small molecule catabolic process	271	0.665368	1.53598	0.00198505	0.283609	1258	tags=24%, list=8%, signal=23%	18534/105349/268860/11611/11847/11666/18416/27400/14073/74147/19193/13142/99586/16548/26458/11522/26384/56362/15107/26569/106861/20778/71755/13167/21991/14651/225913/14751/22271/104158/16828/64385/231903/72269/14660/23827/14544/106648/319625/66194/67460/74091/18105/245847/235674/26876/234564/93685/433256/232078/11532/11364/71891/52538/230163/13806/20322/97212/269378/64899/216456/229517/110391/104…
MF	GO:0070012	oligopeptidase activity	5	0.986241	1.53553	0.00278884	0.322234	44	tags=20%, list=0%, signal=20%	17380
BP	GO:0019532	oxalate transport	5	0.985971	1.53511	0.00318725	0.328304	123	tags=40%, list=1%, signal=40%	11611/171429
MF	GO:0016491	oxidoreductase activity	605	0.637532	1.53486	0.000105719	0.244084	1569	tags=27%, list=10%, signal=25%	13096/216454/76507/622127/105349/13114/27400/14778/71519/74147/19193/68631/13142/99586/22166/13361/11522/93692/15107/68352/192970/12359/102294/56448/69888/17717/101055670/28200/110198/76279/67442/52585/17161/52700/13097/71755/170442/14555/17716/226143/218865/109232/110265/17001/65972/67247/13117/12865/17721/17719/109731/226564/18655/171580/16828/20250/64385/26949/100041449/56388/17449/76238/19379…
BP	GO:0006820	anion transport	357	0.652758	1.53411	0.000560538	0.267457	1056	tags=20%, list=7%, signal=19%	19218/330962/268860/232156/11611/101488/11847/50934/20500/13487/99296/20532/319848/171429/27421/20531/52466/26569/70008/12491/18408/20186/19092/102680/20526/217316/105722/73095/13897/80879/14385/56857/67473/104158/69836/19204/59020/83429/18671/66950/20504/83704/382044/11833/69309/20515/54338/404545/71345/11732/234564/240332/14815/110172/224796/277328/78339/14276/67863/53357/212555/30962/67547/527…
BP	GO:0007188	adenylate cyclase-modulating G protein-coupled receptor signaling pathway	125	0.707731	1.53184	0.00972296	0.447219	396	tags=8%, list=3%, signal=8%	140741/19218/22354/99296/14607/14527/12652/11303/14672/12671
BP	GO:0043379	memory T cell differentiation	5	0.98297	1.53043	0.00458167	0.35625	190	tags=40%, list=1%, signal=40%	18534/14190
BP	GO:0055088	lipid homeostasis	142	0.697971	1.52869	0.00805718	0.438707	1054	tags=24%, list=7%, signal=23%	231103/27409/11666/14377/102635496/107770/14607/67470/26424/20186/13350/20778/11303/57875/13897/14385/104158/15378/69836/11814/58805/238055/20249/382044/13850/116939/234564/14732/17777/69071/77371/67800/13660/433091
BP	GO:0009750	response to fructose	5	0.981667	1.5284	0.00577689	0.384174	156	tags=80%, list=1%, signal=79%	56485/231103/171429/16548
BP	GO:0006082	organic acid metabolic process	754	0.62971	1.52797	0.00010352	0.244084	1652	tags=26%, list=11%, signal=24%	272428/13096/216454/18534/105349/268860/11611/231103/11847/216739/11666/18416/212933/14073/13615/14377/71519/74147/19193/68631/13142/102635496/16548/19733/14607/18604/26458/13361/11522/26384/14431/56362/15107/102294/26569/56448/69888/12491/14079/26424/76279/20186/56428/106861/26897/23971/13350/13097/14555/13167/13897/227231/14385/226143/17117/75986/21991/17001/67247/14651/108099/225913/13117/1475…
MF	GO:0008237	metallopeptidase activity	132	0.702049	1.5271	0.00933596	0.445898	920	tags=11%, list=6%, signal=10%	381204/17380/13809/17287/338403/70008/12153/68047/66054/170745/17288/16993/27390/13437
MF	GO:0008422	beta-glucosidase activity	5	0.980149	1.52604	0.00677291	0.40471	47	tags=20%, list=0%, signal=20%	226413
MF	GO:0031406	carboxylic acid binding	136	0.698373	1.52392	0.00994114	0.451816	989	tags=19%, list=6%, signal=18%	18534/105349/22337/13361/52466/12491/14079/20186/13350/227231/79235/75604/15378/64385/76238/106648/140742/11576/14869/68312/232078/11532/14276/217214/27384/77337
BP	GO:0046010	positive regulation of circadian sleep/wake cycle, non-REM sleep	5	0.977996	1.52269	0.00876494	0.438707	210	tags=40%, list=1%, signal=39%	19218/58991
BP	GO:0015849	organic acid transport	228	0.665352	1.5185	0.00542234	0.384174	977	tags=20%, list=6%, signal=19%	74338/330962/268860/11611/101488/11847/50934/20500/99296/216739/11666/20532/171429/56643/328059/26458/52466/26569/70008/12491/14079/18408/20186/102680/80879/67473/224022/69836/83429/18671/11833/54338/240332/14815/433256/14276/67863/53357/212555/30962/11520/19164/26357/26459/107375
MF	GO:0022853	active ion transmembrane transporter activity	174	0.679773	1.51615	0.0063998	0.393898	1595	tags=25%, list=10%, signal=23%	232156/101488/13487/171429/56643/15567/20531/13162/102680/434203/14385/56857/233836/12865/64454/83429/83704/64452/20537/105243/20515/54338/12866/17708/66142/12868/66576/11928/110893/66694/67547/12864/17711/13358/20519/230612/24059/114304/20517/11947/57738/20510/11740/12858
BP	GO:0043436	oxoacid metabolic process	733	0.624684	1.51485	0.000103681	0.244084	1652	tags=26%, list=11%, signal=24%	272428/13096/216454/18534/105349/268860/11611/11847/216739/11666/18416/212933/14073/13615/71519/74147/19193/68631/13142/102635496/16548/19733/14607/18604/26458/13361/11522/26384/14431/56362/15107/102294/26569/56448/69888/12491/14079/26424/76279/20186/56428/106861/26897/23971/13350/13097/14555/13167/13897/227231/14385/226143/17117/75986/21991/17001/67247/14651/108099/225913/13117/14751/104158/1459…
BP	GO:0044242	cellular lipid catabolic process	187	0.674351	1.5127	0.00621813	0.390482	1546	tags=27%, list=10%, signal=24%	18534/11666/14073/67758/74147/26458/171168/18797/15107/26569/106861/20778/13167/227231/17117/104158/54447/11814/238055/20397/67460/68616/116939/235674/170752/234564/18803/433256/11364/15211/53357/52538/433091/20598/97212/64899/69376/11807/56794/384783/63857/50877/231086/16891/19299/16890/12908/11370/16835/23986
BP	GO:0019752	carboxylic acid metabolic process	725	0.623625	1.51229	0.000103681	0.244084	1652	tags=25%, list=11%, signal=24%	272428/13096/216454/18534/105349/268860/11611/11847/216739/11666/18416/212933/14073/13615/71519/74147/19193/68631/13142/102635496/16548/19733/14607/18604/26458/13361/11522/26384/14431/15107/102294/26569/56448/69888/12491/14079/26424/76279/20186/56428/106861/26897/13350/13097/14555/13167/13897/227231/14385/226143/17117/75986/21991/17001/14651/108099/225913/13117/14751/104158/14598/13195/18655/5444…
BP	GO:0007186	G protein-coupled receptor signaling pathway	417	0.638804	1.51198	0.000439996	0.267457	893	tags=9%, list=6%, signal=9%	20308/14064/140741/19218/258458/22354/99296/170639/258938/20300/13615/171429/14419/14607/14527/12652/56318/58991/18797/11303/14672/12671/51791/19204/11814/381810/70045/14367/241263/246709/21333/51801/13429/14675/242202/56278/238252
BP	GO:0019932	second-messenger-mediated signaling	193	0.670372	1.50803	0.00556449	0.384174	740	tags=12%, list=5%, signal=11%	19218/54611/20730/170639/14916/13615/14419/19733/14607/18604/12652/17748/17750/12491/26424/16706/12671/70261/14433/30937/18013/28240/18803
BP	GO:1900425	negative regulation of defense response to bacterium	4	0.995145	1.50719	0.000806777	0.267457	69	tags=25%, list=0%, signal=25%	11847
BP	GO:0003018	vascular process in circulatory system	164	0.677491	1.50488	0.0099861	0.451816	1324	tags=16%, list=9%, signal=15%	19218/54611/213435/14073/13615/15567/12652/26569/12491/227231/12671/18671/240672/20537/14815/109934/67087/242202/53357/14775/26357/11535/11555/30878/18441/20517
BP	GO:0008202	steroid metabolic process	235	0.657641	1.50292	0.00660026	0.401468	1551	tags=30%, list=10%, signal=28%	216454/622127/105349/13114/27400/14377/14419/102635496/26458/58226/56362/192970/12359/56448/26424/20186/20778/11303/67815/13897/14385/17117/22238/104158/11814/100041449/56388/238055/20249/382044/15490/20397/54200/18984/235293/13850/11576/235674/19885/16889/234564/14815/17855/109754/17777/12012/11928/27384/67800/26459/18559/77337/14792/13653/11535/14263/231070/192156/13360/74032/11807/15494/114664…
BP	GO:0048874	host-mediated regulation of intestinal microbiota composition	4	0.991418	1.50154	0.00302541	0.328304	39	tags=25%, list=0%, signal=25%	100061
BP	GO:0072503	cellular divalent inorganic cation homeostasis	337	0.640318	1.50098	0.00248139	0.311735	940	tags=9%, list=6%, signal=9%	14064/140741/19218/12482/22337/99296/13615/230810/19733/12652/58991/17748/17750/12491/100201/72002/13167/14385/72244/240660/171382/69048/28240/18803/277328/68312/21333/22393/53357/110893/67547/19164
MF	GO:0004957	prostaglandin E receptor activity	4	0.989988	1.49938	0.0036305	0.330497	28	tags=25%, list=0%, signal=25%	19218
BP	GO:0010840	regulation of circadian sleep/wake cycle, wakefulness	4	0.989864	1.49919	0.0036305	0.330497	28	tags=25%, list=0%, signal=25%	19218
BP	GO:0042746	circadian sleep/wake cycle, wakefulness	4	0.989864	1.49919	0.0036305	0.330497	28	tags=25%, list=0%, signal=25%	19218
BP	GO:0018003	peptidyl-lysine N6-acetylation	4	0.989541	1.4987	0.0036305	0.330497	79	tags=50%, list=1%, signal=50%	68396/66116
MF	GO:0047198	cysteine-S-conjugate N-acetyltransferase activity	4	0.989541	1.4987	0.0036305	0.330497	79	tags=50%, list=1%, signal=50%	68396/66116
BP	GO:0070474	positive regulation of uterine smooth muscle contraction	4	0.989418	1.49851	0.0036305	0.330497	50	tags=25%, list=0%, signal=25%	268860
BP	GO:0009093	cysteine catabolic process	4	0.98845	1.49705	0.00443727	0.354809	56	tags=25%, list=0%, signal=25%	11611
BP	GO:0019448	L-cysteine catabolic process	4	0.98845	1.49705	0.00443727	0.354809	56	tags=25%, list=0%, signal=25%	11611
BP	GO:0046439	L-cysteine metabolic process	4	0.98845	1.49705	0.00443727	0.354809	56	tags=25%, list=0%, signal=25%	11611
BP	GO:0008015	blood circulation	358	0.63632	1.49546	0.00168124	0.277455	914	tags=11%, list=6%, signal=11%	19218/13809/268860/232156/56485/54611/99296/170639/213435/14916/14073/13615/15567/12652/58226/58991/18797/70008/12491/14672/227231/12671/74868/22341/19204/240672/21956/19013/13850/14815/277328/21333/109934/11532/67087/74318/242202/53357/11928/14775
BP	GO:0060083	smooth muscle contraction involved in micturition	4	0.98461	1.49123	0.00867285	0.438707	28	tags=25%, list=0%, signal=25%	19218
BP	GO:0016053	organic acid biosynthetic process	236	0.652023	1.49058	0.00719683	0.415601	972	tags=19%, list=6%, signal=18%	272428/216454/268860/11611/11666/18416/13615/102635496/19733/14607/26458/13361/14431/106861/13897/226143/17117/17001/108099/13117/104158/14598/54447/15378/16828/20250/11814/14660/58805/20249/382044/66194/11668/18770/16993/230796/14869/234564/68312/232078/12012/217214/11686/56473/26459
BP	GO:0046394	carboxylic acid biosynthetic process	235	0.652113	1.49029	0.00720029	0.415601	972	tags=19%, list=6%, signal=18%	272428/216454/268860/11611/11666/18416/13615/102635496/19733/14607/26458/13361/14431/106861/13897/226143/17117/17001/108099/13117/104158/14598/54447/15378/16828/20250/11814/14660/58805/20249/382044/66194/11668/18770/16993/230796/14869/234564/68312/232078/12012/217214/11686/56473/26459
BP	GO:0006874	cellular calcium ion homeostasis	314	0.638821	1.48999	0.00308501	0.328304	940	tags=8%, list=6%, signal=8%	14064/140741/19218/12482/22337/99296/13615/19733/12652/58991/12491/100201/13167/14385/72244/240660/171382/28240/18803/277328/68312/21333/22393/53357/110893/19164
BP	GO:0043380	regulation of memory T cell differentiation	4	0.982971	1.48875	0.00988302	0.451365	190	tags=50%, list=1%, signal=49%	18534/14190
BP	GO:0046942	carboxylic acid transport	208	0.653809	1.47983	0.00916646	0.445076	970	tags=20%, list=6%, signal=19%	330962/268860/11611/101488/11847/50934/20500/99296/20532/319848/171429/27421/52466/26569/70008/12491/18408/20186/102680/217316/13897/80879/67473/104158/69836/83429/20504/382044/11833/69309/54338/234564/240332/14815/14276/67863/53357/212555/30962/19164/26357
MF	GO:0004888	transmembrane signaling receptor activity	412	0.623568	1.47507	0.00198282	0.283609	1565	tags=13%, list=10%, signal=12%	14064/140741/19218/258458/22354/99296/19116/170639/258938/14419/14527/11303/101613/76589/18440/12671/94071/19204/13835/381810/269275/11479/14367/241263/277328/51801/171463/238252/15976/20609/16161/20698/15565/11482/11555/12978/18441/243816/14657/11536/387285/21940/224792/12922/230828/16995/14814/239853/18053/17289/14184/54199/50905/21937
MF	GO:0031726	CCR1 chemokine receptor binding	3	0.995519	1.46716	0.00243063	0.311033	13	tags=33%, list=0%, signal=33%	20308
BP	GO:0003013	circulatory system process	384	0.621016	1.46486	0.00310215	0.328304	970	tags=12%, list=6%, signal=11%	19218/13809/268860/232156/56485/54611/99296/170639/213435/14916/14073/13615/15567/12652/58226/58991/18797/26569/70008/12491/14672/227231/12671/74868/22341/19204/18671/240672/21956/19013/20537/13850/14815/277328/21333/109934/11532/67087/74318/242202/53357/11928/14775/26397/26357
MF	GO:0005275	amine transmembrane transporter activity	3	0.991873	1.46178	0.00546891	0.384174	76	tags=33%, list=0%, signal=33%	50934
MF	GO:0022857	transmembrane transporter activity	780	0.601729	1.46122	0.000309693	0.267457	1489	tags=19%, list=10%, signal=18%	245282/74338/330962/232156/56485/101488/50934/27409/20500/13487/11666/319848/230810/171429/56643/99709/328059/15567/26458/27421/243197/58226/20531/67470/13162/52466/12491/17717/18408/67549/102680/11303/20526/217316/434203/72002/105722/73095/80879/14385/56857/17716/233836/67473/224022/18440/228033/12865/17721/17719/338365/11829/64454/83429/18671/66950/74102/171382/225912/20504/83704/11833/64452/28…
MF	GO:0010853	cyclase activator activity	3	0.988871	1.45736	0.00789953	0.438707	105	tags=33%, list=1%, signal=33%	14916
MF	GO:0030250	guanylate cyclase activator activity	3	0.988871	1.45736	0.00789953	0.438707	105	tags=33%, list=1%, signal=33%	14916
CC	GO:0045177	apical part of cell	371	0.613337	1.44402	0.005459	0.384174	756	tags=14%, list=5%, signal=14%	74338/14064/381204/13809/232156/56485/101488/50934/27409/13487/20532/171429/56643/17922/13131/27421/20531/67470/56318/12309/665113/52466/70008/12491/14079/102680/20526/434203/22268/80879/67473/17921/13117/19012/13482/59020/64385/18671/20504/11833/68070/106648/20537/268663/105243/69048/71764/54338/233752/93835/432516/277328
MF	GO:0038023	signaling receptor activity	536	0.600138	1.43647	0.00311125	0.328304	1565	tags=14%, list=10%, signal=13%	14064/140741/19218/100061/258458/22354/22337/99296/19116/170639/258938/14419/14527/12491/26424/20186/26381/20778/11303/67709/101613/76589/18440/231474/12671/94071/66205/19692/15378/19204/13835/381810/269275/11479/19013/14367/19694/19885/241263/14815/277328/51801/12355/14276/171463/30942/238252/52710/15976/20609/16161/20698/14917/15565/11482/11555/12978/18441/243816/14657/11536/387285/21940/224792…
MF	GO:0060089	molecular transducer activity	536	0.600138	1.43647	0.00311125	0.328304	1565	tags=14%, list=10%, signal=13%	14064/140741/19218/100061/258458/22354/22337/99296/19116/170639/258938/14419/14527/12491/26424/20186/26381/20778/11303/67709/101613/76589/18440/231474/12671/94071/66205/19692/15378/19204/13835/381810/269275/11479/19013/14367/19694/19885/241263/14815/277328/51801/12355/14276/171463/30942/238252/52710/15976/20609/16161/20698/14917/15565/11482/11555/12978/18441/243816/14657/11536/387285/21940/224792…
BP	GO:0006873	cellular ion homeostasis	479	0.595427	1.4192	0.00486592	0.368728	1044	tags=11%, list=7%, signal=10%	14064/140741/19218/12482/232156/22337/13487/99296/12709/13615/230810/171429/19733/27421/12652/20531/58991/17748/17750/12491/67549/100201/72002/13167/14385/72244/240660/171382/225912/225049/105243/69048/28240/66333/18803/277328/68312/21333/22393/74251/53357/11928/110893/27057/67547/19164/14319/20529/15203/12176/20393
BP	GO:0030003	cellular cation homeostasis	466	0.594265	1.41472	0.00575337	0.384174	1044	tags=10%, list=7%, signal=10%	14064/140741/19218/12482/232156/22337/13487/99296/13615/230810/171429/19733/12652/58991/17748/17750/12491/67549/100201/72002/13167/14385/72244/240660/171382/225912/225049/105243/69048/28240/66333/18803/277328/68312/21333/22393/74251/53357/11928/110893/27057/67547/19164/14319/20529/15203/12176/20393
BP	GO:1901615	organic hydroxy compound metabolic process	403	0.598665	1.41431	0.00871291	0.438707	1541	tags=26%, list=10%, signal=24%	216454/18534/105349/268860/27400/13142/102635496/26458/13361/11522/171168/58226/56318/56362/18797/13162/12359/56448/26424/67442/20186/56428/17161/20778/11303/67815/14555/13897/14385/56857/17117/21991/14651/225913/79235/104158/19012/109731/13195/54447/16828/19204/11814/64385/83429/13180/23827/238055/382044/15490/54200/18984/106648/216134/235293/13850/68616/11668/235674/26876/16889/234564/18803/178…
BP	GO:0044283	small molecule biosynthetic process	435	0.594327	1.4091	0.00820659	0.438707	1239	tags=20%, list=8%, signal=19%	272428/216454/18534/268860/11611/11666/18416/13615/14377/102635496/19733/14607/18604/26458/13361/171168/58226/26384/14431/106861/14120/67815/14555/13897/226143/17117/21991/17001/108099/13117/14751/104158/14598/18655/54447/15378/16828/19204/20250/11814/14660/58805/13180/14121/238055/20249/382044/15490/14433/18984/19013/216134/235293/66194/76282/11668/18770/16993/230796/14869/234564/18803/14815/178…
BP	GO:0006875	cellular metal ion homeostasis	408	0.595265	1.40756	0.00925314	0.445076	1044	tags=10%, list=7%, signal=10%	14064/140741/19218/12482/22337/99296/13615/230810/19733/12652/58991/17748/17750/12491/100201/72002/13167/14385/72244/240660/171382/225912/225049/69048/28240/18803/277328/68312/21333/22393/74251/53357/11928/110893/27057/67547/19164/14319/20529/15203/12176/20393
BP	GO:0055082	cellular chemical homeostasis	607	0.582759	1.40304	0.00359484	0.330497	956	tags=10%, list=6%, signal=10%	14064/140741/19218/18534/12482/232156/231103/22337/13487/99296/12709/13615/230810/171429/19733/27421/12652/20531/58991/17748/17750/12491/20186/67549/320995/100201/72002/13167/14385/72244/11814/11829/240660/58805/171382/225912/225049/105243/69048/71764/230796/28240/66333/18803/277328/68312/21333/22393/100503924/74251/53357/11928/110893/27057/14775/67547/19164/14319/20529/67800
MF	GO:0015075	ion transmembrane transporter activity	591	0.577529	1.38962	0.0057161	0.384174	1762	tags=20%, list=11%, signal=19%	245282/232156/101488/50934/20500/13487/230810/171429/56643/99709/15567/27421/58226/20531/13162/52466/12491/18408/67549/102680/20526/434203/72002/105722/73095/80879/14385/56857/233836/67473/18440/228033/12865/338365/64454/83429/66950/171382/20504/83704/64452/28080/20537/20269/105243/69048/20515/11946/215210/54338/404545/71345/66043/12866/28240/17708/11732/66142/71679/240332/12868/110172/224796/277…
BP	GO:0019725	cellular homeostasis	682	0.566513	1.3712	0.00542175	0.384174	956	tags=10%, list=6%, signal=9%	14064/140741/19218/18534/12482/232156/231103/22337/13487/99296/12709/13615/230810/171429/19733/22166/27421/12652/20531/58991/17748/17750/12491/20186/67549/19092/320995/100201/72002/13167/105722/14385/72244/11814/11829/240660/58805/171382/225912/83704/225049/105243/69048/71764/230796/28240/66333/18803/277328/68312/21333/69807/22393/100503924/74251/53357/11928/110893/27057/14775/67547/19164/14319/2…
BP	GO:0098542	defense response to other organism	613	-0.407485	-1.29385	0.00959693	0.447219	1097	tags=17%, list=7%, signal=16%	104721/74568/67313/246728/74747/227753/13874/27041/286940/19696/15458/58801/108857/56417/17089/15519/81702/70110/74735/434341/15945/209200/70450/80985/21354/12332/17393/54396/19294/12484/12048/11891/18938/106869/19419/15275/16800/12043/19016/53859/230073/108655/319236/235047/94094/56532/57444/117149/667370/69635/114643/217845/20910/67701/14026/78781/66102/17101/66141/21355/51789/19695/20390/26408…
BP	GO:0008284	positive regulation of cell population proliferation	703	-0.415506	-1.33688	0.00501253	0.373577	1762	tags=19%, list=11%, signal=18%	18811/116891/16194/15469/17974/19363/76527/12520/99982/18812/13052/237877/18176/17268/17246/207920/319757/12575/12166/15368/19290/15499/11504/22041/218397/78757/20586/381530/16880/16412/12144/20677/14766/19014/433759/22339/80795/19130/51810/18673/233406/77411/14181/21813/229534/17420/11677/14369/68585/13844/17869/11487/68215/52615/245474/16410/14365/68337/16998/18755/381126/14999/17248/22163/1299…
BP	GO:0016071	mRNA metabolic process	601	-0.428299	-1.35921	0.00364964	0.330497	3880	tags=36%, list=25%, signal=28%	67897/112403/98758/224836/53890/19878/52830/66660/107829/66354/107686/20823/74133/66441/67288/67578/228994/100336/69131/52670/20222/330361/230596/15387/52846/13204/66373/22258/70439/22608/12877/78372/68981/66077/237221/77134/108121/68816/70052/20815/213236/56335/18983/19647/75062/24014/28114/232791/24128/170791/192160/67755/72290/69269/320632/72068/19877/17350/101214/70640/22033/26383/233208/1304…
BP	GO:0016570	histone modification	402	-0.445255	-1.36423	0.00430108	0.354809	3007	tags=31%, list=20%, signal=25%	217864/71458/228829/18519/12914/18676/75302/70238/67014/320795/12151/13486/13714/76719/19763/71041/208727/328572/70999/231051/59035/192195/56397/76901/27374/26914/19821/100683/66233/235626/15468/67490/72612/77683/212391/223527/71175/277250/73247/14265/22433/319974/72895/108155/59026/338523/20926/18627/84505/13018/75725/13163/57261/103551/14534/15469/230709/99982/239510/66317/76073/72344/75560/223…
BP	GO:0034097	response to cytokine	607	-0.438663	-1.39511	0.00367647	0.330497	1522	tags=19%, list=10%, signal=18%	71701/19300/11820/16880/110829/20845/19014/11797/12912/383619/107951/50873/51810/56403/18673/20684/20311/15277/17869/20425/11487/13626/16362/20297/114249/11886/16600/246728/18187/227753/16150/66143/214593/13874/286940/19696/15458/20848/216150/231452/232341/19245/56417/110606/16195/21873/434341/15945/380916/12192/17975/80985/11502/12332/54396/12484/12048/20496/70930/12043/19016/18035/20810/230073/…
CC	GO:0000785	chromatin	499	-0.456946	-1.42839	0.00134228	0.274674	2642	tags=28%, list=17%, signal=24%	93736/66403/27374/15361/26914/19821/100683/66233/70350/67155/225280/72612/71735/12753/18996/56306/71175/277250/22218/21414/17187/21917/268741/72895/12393/108155/18795/50927/67788/18508/20926/20817/17190/13163/57261/75273/54383/76022/17191/14534/14088/71955/75339/19357/99982/218850/66317/66471/109113/17999/234138/21406/75560/22715/15081/20588/22385/15499/19360/382066/20586/20602/13803/17979/226151…
CC	GO:0005840	ribosome	209	-0.498408	-1.4346	0.00832408	0.438707	542	tags=11%, list=4%, signal=11%	64659/28028/217980/100038991/20085/13405/56284/19982/269261/27397/225215/73158/16865/20084/71701/59054/66489/94061/69821/114643/19017/23960/100038882/246730
BP	GO:0034248	regulation of cellular amide metabolic process	383	-0.470531	-1.43532	0.00101215	0.267457	3078	tags=30%, list=20%, signal=25%	78913/12785/72068/270086/19877/11816/17350/70640/21453/26383/55944/13046/68581/67941/212508/74203/231002/27979/16201/20430/72508/66399/381305/80912/75452/73826/233833/217980/17149/14265/13684/101122/13866/56055/108954/234734/24015/15388/72650/75619/75901/108989/18627/74326/232560/21841/276770/67851/233033/69740/72162/14852/17974/56422/12261/66244/73158/17346/52575/231279/24127/56334/230784/11991/…
BP	GO:0006235	dTTP biosynthetic process	3	-0.981873	-1.44648	0.00829056	0.438707	9	tags=67%, list=0%, signal=67%	21915/22169
BP	GO:0009212	pyrimidine deoxyribonucleoside triphosphate biosynthetic process	3	-0.981873	-1.44648	0.00829056	0.438707	9	tags=67%, list=0%, signal=67%	21915/22169
BP	GO:0046075	dTTP metabolic process	3	-0.981873	-1.44648	0.00829056	0.438707	9	tags=67%, list=0%, signal=67%	21915/22169
BP	GO:1905031	regulation of membrane repolarization during cardiac muscle cell action potential	3	-0.983629	-1.44907	0.00631662	0.393613	44	tags=67%, list=0%, signal=66%	433809/192176
BP	GO:0048239	negative regulation of DNA recombination at telomere	3	-0.983964	-1.44957	0.00592183	0.38433	106	tags=67%, list=1%, signal=66%	21750/72836
BP	GO:0072695	regulation of DNA recombination at telomere	3	-0.983964	-1.44957	0.00592183	0.38433	106	tags=67%, list=1%, signal=66%	21750/72836
BP	GO:0060485	mesenchyme development	207	-0.505192	-1.4549	0.00822368	0.438707	1904	tags=20%, list=12%, signal=18%	16449/17131/192173/218850/269878/114716/17999/17246/67040/24063/319757/12166/50884/22339/98711/21813/68585/17869/17248/114774/18187/16974/16392/12192/12043/70769/21844/71228/71890/15375/15376/11749/114715/20336/21825/17311/97064/20348/208177/16776/192176/18793
BP	GO:0070564	positive regulation of vitamin D receptor signaling pathway	3	-0.989656	-1.45795	0.0033557	0.330497	6	tags=67%, list=0%, signal=67%	66354/13115
BP	GO:0043043	peptide biosynthetic process	579	-0.464671	-1.46374	0.00171821	0.277455	2658	tags=24%, list=17%, signal=21%	16201/20430/72508/66399/381305/64659/80912/75452/73826/233833/217980/100038991/17149/20085/13405/14265/13684/56284/101122/13866/19982/56055/76784/108954/234734/269261/24015/15388/72650/75619/75901/71522/27397/108989/18627/225215/74326/232560/21841/276770/67851/233033/13631/69740/110960/13494/72162/14852/17974/20226/56422/12261/66244/73158/53356/17346/16865/52575/231279/101592/24127/14854/56334/23…
CC	GO:0005854	nascent polypeptide-associated complex	3	-0.995835	-1.46705	0.000789578	0.267457	10	tags=67%, list=0%, signal=67%	218490/192950
BP	GO:0010956	negative regulation of calcidiol 1-monooxygenase activity	3	-0.99588	-1.46712	0.000789578	0.267457	6	tags=67%, list=0%, signal=67%	18033/13115
BP	GO:0010957	negative regulation of vitamin D biosynthetic process	3	-0.99588	-1.46712	0.000789578	0.267457	6	tags=67%, list=0%, signal=67%	18033/13115
MF	GO:0140098	catalytic activity, acting on RNA	334	-0.486915	-1.4686	0.000865801	0.267457	3221	tags=33%, list=21%, signal=26%	71984/244141/24014/28114/67667/24128/67755/101985/70560/106248/320632/72068/70640/71916/26383/72831/208718/69833/208366/217207/54364/71990/70408/67997/56361/56200/72167/67065/382137/67939/234733/353190/329504/75686/77591/234734/19819/71981/54451/227522/27225/244871/110960/72162/13680/20226/56095/103677/104444/101437/20016/74455/52575/193116/67040/24127/70047/83703/23874/27267/67276/66942/80750/21…
CC	GO:0005730	nucleolus	788	-0.455037	-1.46872	0.00333333	0.330497	2138	tags=22%, list=14%, signal=20%	73736/75627/225215/13018/20817/22350/227522/214230/56715/75570/108937/75273/217732/76022/56273/52530/27225/387524/22184/56327/74195/11545/52626/17345/20024/75339/17131/56095/103677/104444/21399/192897/230737/71745/21340/72344/20016/22687/17246/67239/21771/66249/22596/12575/68533/19249/15368/75553/67276/66942/80750/101700/74035/73674/68979/72145/224598/14198/13803/18813/12144/30932/216443/19014/21…
BP	GO:0071826	ribonucleoprotein complex subunit organization	167	-0.527527	-1.47495	0.00920097	0.445076	3626	tags=32%, list=24%, signal=25%	20222/330361/217011/22258/237221/217869/20815/75062/19090/320632/55944/72831/13046/12181/67941/68988/217207/83486/27374/15516/20085/72171/75619/20817/16573/22184/16865/193116/67239/22596/192196/229937/328110/28035/13669/66978/110816/56758/56417/110109/15519/14105/67832/234344/20174/56351/14007/235036/11920/214498/74200/231386/67204/100019
BP	GO:0051276	chromosome organization	779	-0.457215	-1.47597	0.00319489	0.328304	3267	tags=30%, list=21%, signal=24%	217864/71458/12469/228829/67241/19090/18519/12468/75608/71988/18676/70238/12461/66679/30877/21416/18150/72400/54343/17350/320795/70645/12151/70640/381760/13486/16211/76719/12417/15289/19763/93762/208718/208727/19231/231051/71567/20682/26554/16969/59035/12006/192195/56397/75033/16580/66403/27374/26914/100683/66233/235626/67155/219249/15516/225280/53869/101994/77683/71735/70099/21749/223527/71175/2…
MF	GO:0050839	cell adhesion molecule binding	223	-0.507375	-1.47605	0.00516055	0.380428	1500	tags=19%, list=10%, signal=17%	11820/16412/545428/12328/71653/68585/17304/114249/16410/12385/70549/17356/16419/16398/109700/21873/11502/17698/17886/12488/19294/12527/227937/19271/18438/68810/16415/19126/12554/241639/30924/20750/16403/11735/109711/57278/21825/16420/213119/13731/16776/100038882
BP	GO:0006974	cellular response to DNA damage stimulus	702	-0.45874	-1.47627	0.0025	0.311735	2684	tags=24%, list=17%, signal=21%	18779/12006/56397/66403/15361/18752/14670/100683/66233/235626/67490/26370/75452/225280/72612/12753/70099/71175/18973/14265/73747/55948/50776/13548/70891/59026/67788/57748/230484/70675/50883/72772/75764/68058/75570/108937/228012/57261/74153/11789/329679/67236/14088/21938/11545/19363/19357/74355/230709/99982/103554/17220/114716/66713/17999/72774/237877/232314/17246/26447/22596/12575/17686/22385/226…
BP	GO:0006412	translation	558	-0.470593	-1.47929	0.00161551	0.274674	2658	tags=24%, list=17%, signal=20%	16201/20430/72508/66399/381305/64659/80912/75452/73826/233833/217980/100038991/17149/20085/14265/13684/56284/101122/13866/19982/56055/76784/108954/234734/269261/24015/15388/72650/75619/75901/27397/108989/18627/225215/74326/232560/21841/276770/67851/233033/13631/69740/110960/13494/72162/14852/17974/20226/56422/12261/66244/73158/53356/17346/16865/52575/231279/101592/24127/56334/23874/230784/27267/1…
BP	GO:0090068	positive regulation of cell cycle process	199	-0.519798	-1.49117	0.00854701	0.438707	2739	tags=25%, list=18%, signal=21%	26554/18392/20873/234779/14219/26914/16569/53869/229776/16973/18795/108989/50883/52563/268451/57261/19363/19357/237877/17246/226026/11504/17295/11820/68053/226151/19014/51810/230861/22589/13874/81702/13649/74370/108911/83946/12443/19385/227937/214498/225523/69957/13076/18514/12223/67903/12444/16952/12323
BP	GO:1903690	negative regulation of wound healing, spreading of epidermal cells	4	-0.970243	-1.49337	0.00872151	0.438707	52	tags=50%, list=0%, signal=50%	19211/208177
BP	GO:0009189	deoxyribonucleoside diphosphate biosynthetic process	4	-0.971158	-1.49477	0.00832507	0.438707	9	tags=50%, list=0%, signal=50%	21915/22169
MF	GO:0140640	catalytic activity, acting on a nucleic acid	522	-0.476474	-1.49493	0.00140252	0.274674	3225	tags=30%, list=21%, signal=25%	18294/19367/71984/244141/24014/28114/78455/67667/24128/67755/101985/70560/106248/320632/72068/70640/71916/26383/72831/93762/208718/69833/208366/217207/54364/71990/70408/71567/67997/56361/56200/72167/15361/67065/382137/67939/67155/234733/21749/18973/353190/329504/75686/77591/234734/19819/50776/71981/54451/12648/75764/68058/227522/107182/27225/244871/110960/72162/13680/20226/19363/56095/103677/1044…
BP	GO:0060372	regulation of atrial cardiac muscle cell membrane repolarization	4	-0.973815	-1.49886	0.00713578	0.415601	319	tags=50%, list=2%, signal=49%	16535/192176
BP	GO:0017148	negative regulation of translation	150	-0.544255	-1.50042	0.00908678	0.445076	3316	tags=37%, list=22%, signal=30%	213236/13666/56335/18983/231207/232791/72068/19877/17350/70640/26383/13046/74203/231002/16201/381305/80912/233833/14265/13684/75901/108989/74326/232560/21841/233033/72162/73158/24127/230784/11991/18458/71701/72587/13803/213988/56403/232164/67869/20425/13665/13209/74480/20848/104625/12192/217331/17975/19317/69635/13685/230594/107508/19106/12457/319278
BP	GO:0002831	regulation of response to biotic stimulus	228	-0.51575	-1.50121	0.00528479	0.383337	988	tags=17%, list=6%, signal=16%	13874/15458/56417/17089/15519/81702/70110/434341/209200/80985/21354/19294/12484/19419/19016/230073/108655/319236/117149/114643/78781/21355/230594/547253/80861/14991/80287/20846/15944/23960/13057/20847/231655/54123/246727/100038882/246730/234311
BP	GO:0071659	negative regulation of IP-10 production	4	-0.975442	-1.50137	0.00673935	0.40471	383	tags=100%, list=2%, signal=98%	23960/246727/246730
CC	GO:0005610	laminin-5 complex	4	-0.976477	-1.50296	0.0061447	0.390482	115	tags=50%, list=1%, signal=50%	16782/16776
CC	GO:1990904	ribonucleoprotein complex	647	-0.471743	-1.5036	0.00211416	0.288203	2917	tags=26%, list=19%, signal=22%	72290/100039740/100043787/320632/230082/101214/29875/70640/67205/53414/13046/20822/56194/12181/234723/18572/21681/67941/59013/68988/28036/208366/217207/54364/27366/64657/83486/22380/16201/353258/104662/20462/64659/75416/28028/233833/217980/83701/17149/20085/66094/14265/13684/56284/229279/19982/101943/269261/225348/213895/13548/15388/27397/56031/67958/19744/73736/237859/227522/67197/74326/21841/60…
BP	GO:0006281	DNA repair	455	-0.485845	-1.50404	0.00123457	0.270096	2682	tags=25%, list=17%, signal=21%	12006/56397/66403/15361/18752/100683/66233/235626/67490/26370/75452/225280/72612/70099/71175/18973/73747/50776/59026/67788/57748/230484/70675/50883/75764/68058/75570/108937/67236/14088/11545/19363/19357/74355/230709/99982/103554/17220/66713/72774/232314/26447/22596/17686/226026/68166/15499/19360/14897/330177/18861/12144/226151/71521/104806/110033/107951/73172/22591/22589/13871/24061/17420/93765/1…
BP	GO:0032461	positive regulation of protein oligomerization	4	-0.977973	-1.50526	0.00555005	0.384174	21	tags=50%, list=0%, signal=50%	70796/100038882
MF	GO:0042393	histone binding	208	-0.522691	-1.50548	0.00384615	0.330497	2240	tags=31%, list=15%, signal=27%	59035/666704/66403/67155/219249/72612/71735/14265/50927/338523/20926/12648/75725/21951/13163/57261/54383/228880/268297/66505/243272/75339/103554/66471/109113/20588/22385/20586/216161/233726/246198/22589/52615/20184/52808/74016/81601/54650/338467/27223/21372/67772/21848/72057/209200/76044/320713/17975/74522/214899/231004/83946/207165/241915/53605/20833/103537/57741/29871/13039/52609/56086/70802/20…
MF	GO:0004127	cytidylate kinase activity	4	-0.979312	-1.50733	0.0049554	0.37136	9	tags=50%, list=0%, signal=50%	78801/22169
MF	GO:0019834	phospholipase A2 inhibitor activity	4	-0.980644	-1.50937	0.00356789	0.330497	71	tags=50%, list=0%, signal=50%	16952/11745
BP	GO:0098903	regulation of membrane repolarization during action potential	5	-0.950167	-1.5142	0.00963468	0.447219	44	tags=40%, list=0%, signal=40%	433809/192176
BP	GO:0045900	negative regulation of translational elongation	5	-0.951771	-1.51675	0.00923324	0.445076	11	tags=40%, list=0%, signal=40%	231207/319278
BP	GO:0060556	regulation of vitamin D biosynthetic process	4	-0.986235	-1.51798	0.00158573	0.274674	6	tags=50%, list=0%, signal=50%	21926/13115
BP	GO:0006260	DNA replication	233	-0.520675	-1.52109	0.00297265	0.328304	2865	tags=26%, list=19%, signal=22%	245007/21681/83945/69237/71567/18392/56200/71735/21376/21749/18973/19819/50776/50927/14084/18027/20817/11908/67236/230709/17220/237877/22687/26447/19290/17295/14198/12144/72960/71521/104806/107951/77805/22589/18028/74386/12190/76781/19075/52808/217578/13874/81702/16588/16882/13649/18032/19356/21969/79456/269400/80905/57753/98415/20833/114741/108689/665775/67967/19714/56878
MF	GO:0003682	chromatin binding	547	-0.484154	-1.52186	0.00152439	0.274674	2937	tags=31%, list=19%, signal=26%	21416/18515/18150/20481/17350/320795/12151/381760/13714/73447/14284/72831/19763/93762/71722/208727/328572/71567/20682/17130/18392/56361/192195/666704/20841/66403/27374/15361/67065/100042784/26914/19821/67155/219249/72612/71735/12753/70099/212391/18996/223527/71175/18973/277250/14265/22433/319974/15331/268741/12393/18508/20926/108989/84505/12648/18027/21815/13018/108937/17190/57261/75273/54383/171…
BP	GO:0046137	negative regulation of vitamin metabolic process	4	-0.989844	-1.52354	0.0011893	0.267457	6	tags=50%, list=0%, signal=50%	71974/13115
BP	GO:0030522	intracellular receptor signaling pathway	185	-0.53696	-1.52516	0.00658561	0.401468	1932	tags=21%, list=13%, signal=19%	11545/12261/232286/17999/16592/67040/93686/238803/80913/20586/101700/20602/17979/19014/433759/18673/224903/67313/20848/21848/81702/16392/56351/19016/18035/230073/108655/78781/15375/94186/71586/80861/23801/15944/231655/16601/246727/234311/13115
BP	GO:0006417	regulation of translation	333	-0.50604	-1.52646	0.000861326	0.267457	3339	tags=36%, list=22%, signal=29%	21926/213236/13666/56335/207214/18983/67267/19090/231207/232791/192160/78913/12785/72068/270086/19877/17350/70640/21453/26383/55944/13046/67941/212508/74203/231002/27979/16201/20430/72508/66399/381305/80912/75452/73826/233833/217980/17149/14265/13684/101122/13866/56055/108954/234734/24015/15388/72650/75619/75901/108989/18627/74326/232560/21841/276770/67851/233033/69740/72162/14852/17974/56422/122…
BP	GO:0051054	positive regulation of DNA metabolic process	191	-0.535287	-1.52943	0.00619835	0.390482	2091	tags=24%, list=14%, signal=21%	75764/21951/72162/11545/74355/66713/237877/22596/68166/15499/19360/11991/18861/12028/12144/226151/22339/22589/13871/93765/17869/20184/245474/18143/16600/27223/75698/231440/107823/15519/252973/26430/13649/209200/234344/269400/56351/252838/11920/59125/51869/71890/70620/14049/19017/72836/11745
MF	GO:0004859	phospholipase inhibitor activity	5	-0.96295	-1.53457	0.00582096	0.384174	371	tags=60%, list=2%, signal=59%	30924/16952/11745
CC	GO:0097025	MPP7-DLG1-LIN7 complex	5	-0.965578	-1.53876	0.00521879	0.380585	436	tags=40%, list=3%, signal=39%	13383/75739
BP	GO:0010608	posttranscriptional regulation of gene expression	439	-0.499357	-1.54231	0.00118624	0.267457	3316	tags=35%, list=22%, signal=28%	213236/17257/13666/56335/207214/18983/67267/19090/231207/24014/28114/78455/232791/192160/78913/12785/72068/270086/19877/17350/70640/22033/21453/26383/55944/13046/67941/212508/74203/231002/27979/12006/16201/20430/72508/66399/381305/80912/75452/73826/320720/233833/217980/83701/17149/14265/13684/101122/13866/67188/56055/108954/234734/20286/24015/15388/72650/75619/75901/108989/18627/17184/74326/23256…
BP	GO:0000723	telomere maintenance	120	-0.574198	-1.54434	0.00970874	0.447219	2202	tags=27%, list=14%, signal=23%	12466/75764/21951/52530/72162/11545/103677/24127/22596/226026/19360/11991/12144/51810/20684/22589/12190/17869/245474/15519/79456/234344/269400/56351/68147/11920/16905/59125/51869/108689/72284/72836
CC	GO:0005954	calcium- and calmodulin-dependent protein kinase complex	5	-0.970932	-1.54729	0.00281012	0.322234	39	tags=40%, list=0%, signal=40%	12325/12323
BP	GO:0050792	regulation of viral process	139	-0.567178	-1.54818	0.0081266	0.438707	1062	tags=26%, list=7%, signal=24%	246728/227753/671535/56417/74735/74522/19294/16543/12043/330192/319236/235047/94094/57444/67738/114643/12390/78781/66141/71586/384309/23961/80287/217069/58185/20846/19106/23960/17069/23962/231655/69550/246727/100038882/246730/319278
BP	GO:0006325	chromatin organization	416	-0.504012	-1.54876	0.0010929	0.267457	3029	tags=31%, list=20%, signal=25%	54343/320795/70645/12151/13486/76719/12417/15289/19763/93762/208727/19231/231051/20682/16969/59035/192195/56397/66403/27374/26914/100683/66233/235626/67155/219249/225280/77683/71735/223527/277250/73247/15331/67246/72895/108155/50927/15377/338523/20926/108989/78878/84505/12648/13018/68058/228012/13163/57261/17191/103551/223828/66505/17345/75339/74355/230709/99982/103554/218850/66471/53893/75560/15…
BP	GO:0034470	ncRNA processing	352	-0.512499	-1.54979	0.00091659	0.267457	3341	tags=33%, list=22%, signal=26%	67045/69663/17257/56335/19090/68510/18519/24014/28114/67667/67755/66757/101985/18150/106248/230082/67205/71916/53414/233802/12181/18572/28036/208366/54364/71990/69237/56361/56200/72167/104662/382137/75416/83701/20085/72171/329504/101122/77591/234734/240174/225348/213895/70422/73736/227522/71793/60321/52530/74195/56095/72344/74455/52575/67239/67040/21771/68533/70047/67276/66942/229937/75284/229780…
BP	GO:0009211	pyrimidine deoxyribonucleoside triphosphate metabolic process	5	-0.974075	-1.5523	0.00220795	0.293618	9	tags=40%, list=0%, signal=40%	21915/22169
BP	GO:0032459	regulation of protein oligomerization	5	-0.974872	-1.55357	0.00200723	0.283609	21	tags=40%, list=0%, signal=40%	70796/100038882
BP	GO:0071612	IP-10 production	5	-0.975074	-1.55389	0.00200723	0.283609	383	tags=80%, list=2%, signal=78%	114643/23960/246727/246730
BP	GO:0071658	regulation of IP-10 production	5	-0.975074	-1.55389	0.00200723	0.283609	383	tags=80%, list=2%, signal=78%	114643/23960/246727/246730
BP	GO:0009139	pyrimidine nucleoside diphosphate biosynthetic process	6	-0.945317	-1.5625	0.00954121	0.447219	9	tags=33%, list=0%, signal=33%	69719/22169
BP	GO:0009202	deoxyribonucleoside triphosphate biosynthetic process	5	-0.981074	-1.56345	0.00080289	0.267457	9	tags=40%, list=0%, signal=40%	21915/22169
BP	GO:0071103	DNA conformation change	166	-0.559828	-1.56379	0.00387409	0.330497	2114	tags=22%, list=14%, signal=19%	13018/13163/72162/103554/17220/15081/20588/226026/19290/19360/20586/12144/72960/22589/13871/17420/75751/52808/26918/104721/320538/15242/16319/671535/319190/76044/21969/79456/269400/53605/57741/56086/77987/72836/16952/54561
MF	GO:0043021	ribonucleoprotein complex binding	150	-0.56739	-1.5642	0.00363471	0.330497	2413	tags=25%, list=16%, signal=22%	57743/14265/24015/72650/276770/66870/67851/116891/14828/15469/12261/66244/73158/103677/74838/17246/231279/101592/67276/56347/78757/217337/51810/66661/13665/231659/12995/66489/217331/213742/13664/16210/70769/56449/270035/13418/71586/319278
BP	GO:0010966	regulation of phosphate transport	6	-0.950442	-1.57097	0.00710516	0.415601	83	tags=33%, list=1%, signal=33%	12608/20856
BP	GO:0009186	deoxyribonucleoside diphosphate metabolic process	6	-0.95961	-1.58613	0.00406009	0.33995	9	tags=33%, list=0%, signal=33%	21915/22169
BP	GO:0019058	viral life cycle	195	-0.554788	-1.58845	0.00157563	0.274674	1899	tags=31%, list=12%, signal=27%	71955/75339/22174/73158/218850/76681/94088/17999/18711/23947/19360/30960/80750/101700/19130/50873/18673/226422/16410/13209/246728/227753/671535/78610/56417/74735/74522/19294/12043/330192/319236/235047/94094/57444/98415/67738/114643/12390/78781/66141/71586/13039/384309/23961/52668/18705/80287/217069/58185/19106/23960/17069/14456/23962/231655/69550/246727/100038882/246730/319278
MF	GO:0001730	2'-5'-oligoadenylate synthetase activity	6	-0.963041	-1.5918	0.00345108	0.330497	210	tags=100%, list=1%, signal=99%	23961/23960/23962/246727/246730
CC	GO:0030684	preribosome	78	-0.63259	-1.59791	0.00904101	0.445076	3882	tags=54%, list=25%, signal=40%	64934/52705/107071/67223/68966/67222/69072/70285/231672/67045/19090/230082/67205/53414/12181/18572/353258/104662/75416/225348/213895/73736/56095/21771/22596/269470/110816/76130/67920/70683/217995/67134/66409/55989/65961/235036/72462/72554/67973/57741/100019/57750
BP	GO:0001781	neutrophil apoptotic process	6	-0.968637	-1.60105	0.00182704	0.283609	71	tags=33%, list=0%, signal=33%	16952/26570
BP	GO:0033029	regulation of neutrophil apoptotic process	6	-0.968637	-1.60105	0.00182704	0.283609	71	tags=33%, list=0%, signal=33%	16952/26570
CC	GO:0030018	Z disc	95	-0.616362	-1.60415	0.00707464	0.415601	1251	tags=12%, list=8%, signal=11%	56376/13007/17931/23950/19055/68810/11735/109711/11747/192176/11733
BP	GO:0051607	defense response to virus	192	-0.561933	-1.60701	0.00155521	0.274674	1097	tags=27%, list=7%, signal=25%	104721/74568/246728/74747/27041/58801/56417/15519/81702/15945/209200/70450/80985/12048/12043/53859/230073/94094/56532/57444/667370/114643/217845/78781/17101/66141/71586/667373/384309/23961/52668/80861/80287/217069/17858/58185/20846/19106/23960/20847/23962/231655/69550/15957/54123/246727/100038882/67775/246730/15959/319278/234311
BP	GO:0140546	defense response to symbiont	192	-0.561933	-1.60701	0.00155521	0.274674	1097	tags=27%, list=7%, signal=25%	104721/74568/246728/74747/27041/58801/56417/15519/81702/15945/209200/70450/80985/12048/12043/53859/230073/94094/56532/57444/667370/114643/217845/78781/17101/66141/71586/667373/384309/23961/52668/80861/80287/217069/17858/58185/20846/19106/23960/20847/23962/231655/69550/15957/54123/246727/100038882/67775/246730/15959/319278/234311
BP	GO:0009615	response to virus	236	-0.550159	-1.60884	0.000600601	0.267457	1097	tags=24%, list=7%, signal=23%	104721/74568/246728/74747/19777/214593/27041/58801/56417/15519/81702/15945/209200/70450/80985/12048/12043/53859/72462/230073/94094/56532/57444/667370/114643/217845/78781/17101/66141/71586/667373/384309/23961/52668/80861/80287/217069/17858/58185/16420/20846/15944/19106/23960/20847/23962/231655/69550/15957/54123/246727/100038882/67775/246730/15959/319278/234311
BP	GO:1903689	regulation of wound healing, spreading of epidermal cells	7	-0.948137	-1.61073	0.00596708	0.385422	378	tags=29%, list=2%, signal=28%	241639/208177
BP	GO:0034620	cellular response to unfolded protein	82	-0.632775	-1.61504	0.00881777	0.439728	2398	tags=32%, list=16%, signal=27%	22433/11910/15482/56491/13163/116891/14828/17974/56334/15499/12028/226090/17872/226641/71853/13665/26918/15526/12915/12443/80280/51800/76867/26427/19106/20856
BP	GO:0007229	integrin-mediated signaling pathway	75	-0.643828	-1.61527	0.00893712	0.442427	1187	tags=21%, list=8%, signal=20%	16410/12385/14389/16419/16398/109700/108911/16415/241639/16403/16420/213119/13731/16776/192176/100038882
BP	GO:1903900	regulation of viral life cycle	119	-0.602201	-1.61952	0.00386997	0.330497	1062	tags=29%, list=7%, signal=27%	246728/227753/671535/56417/74735/74522/19294/12043/330192/319236/235047/94094/57444/67738/114643/12390/78781/66141/71586/384309/23961/80287/217069/58185/19106/23960/17069/23962/231655/69550/246727/100038882/246730/319278
MF	GO:0044325	transmembrane transporter binding	117	-0.603748	-1.62092	0.00464037	0.356263	1909	tags=18%, list=12%, signal=16%	11603/22631/20927/66226/218397/100503659/213539/13367/11938/16514/16439/18764/13383/243725/227618/16535/11735/109711/107975/192176/11733
CC	GO:0036464	cytoplasmic ribonucleoprotein granule	203	-0.567442	-1.63256	0.00108637	0.267457	2558	tags=29%, list=17%, signal=24%	80912/73826/234733/233833/12753/217980/353190/14265/13684/19182/75901/230126/21841/233033/244871/72162/13680/73158/192173/76681/18412/216197/26447/24127/80913/18458/70123/14391/72587/18861/213988/107951/51810/13665/13209/104721/56758/74480/27041/101543/326622/74370/12192/58521/17975/73205/21969/13036/319236/328949/100121/230594/16475/230721/19663/80287/217069/12457/319278
CC	GO:0035770	ribonucleoprotein granule	220	-0.561914	-1.63309	0.000565611	0.267457	2558	tags=30%, list=17%, signal=25%	80912/73826/320720/234733/233833/12753/217980/22218/353190/14265/13684/19182/229279/101122/15388/75619/75901/230126/21841/233033/244871/72162/13680/73158/192173/76681/18412/216197/26447/24127/15499/80913/18458/70123/14391/72587/18861/213988/107951/51810/13665/13209/104721/56758/74480/27041/101543/326622/74370/12192/58521/17975/73205/21969/13036/319236/328949/100121/230594/16475/230721/19663/80287…
BP	GO:0003093	regulation of glomerular filtration	11	-0.889708	-1.63491	0.00958262	0.447219	659	tags=36%, list=4%, signal=35%	11539/13057/14456/13731
BP	GO:0032353	negative regulation of hormone biosynthetic process	10	-0.902672	-1.64052	0.00759654	0.429338	466	tags=20%, list=3%, signal=19%	19712/13115
BP	GO:0034660	ncRNA metabolic process	429	-0.534103	-1.64592	0.00114679	0.267457	3234	tags=34%, list=21%, signal=27%	19090/71984/68510/18519/244141/24014/28114/67667/67755/66757/101985/18150/70560/106248/230082/67205/71916/53414/233802/208718/268721/12181/18572/28036/208366/17864/54364/71990/69237/67010/56361/56200/72167/381305/104662/382137/75416/83701/20085/72171/329504/101122/75686/77591/234734/240174/225348/213895/71981/70422/73736/227522/71793/60321/52530/110960/74195/20226/56095/72344/74455/52575/67239/67…
BP	GO:0042359	vitamin D metabolic process	9	-0.923107	-1.64687	0.00584307	0.384174	641	tags=22%, list=4%, signal=21%	104086/13115
BP	GO:0032351	negative regulation of hormone metabolic process	11	-0.8977	-1.6496	0.00745315	0.422996	466	tags=18%, list=3%, signal=18%	19712/13115
CC	GO:0043256	laminin complex	10	-0.90833	-1.6508	0.00738552	0.420919	547	tags=30%, list=4%, signal=29%	226519/16782/16776
BP	GO:0071639	positive regulation of monocyte chemotactic protein-1 production	10	-0.910395	-1.65456	0.00675248	0.40471	383	tags=40%, list=2%, signal=39%	114643/23960/246727/246730
BP	GO:0006986	response to unfolded protein	107	-0.627406	-1.65985	0.00372301	0.330497	2566	tags=33%, list=17%, signal=27%	67490/108687/22433/11910/15482/56491/140499/13163/69601/116891/14828/17974/56334/15499/12028/226090/17872/226641/71853/13665/26918/15526/12915/326622/15519/76577/12443/80280/51800/76867/26427/21825/69065/19106/20856
BP	GO:1901184	regulation of ERBB signaling pathway	61	-0.680561	-1.66135	0.00733353	0.420919	1288	tags=18%, list=8%, signal=17%	68585/13874/109700/11539/19271/50754/13650/12554/12223/232431/18793
MF	GO:0043022	ribosome binding	66	-0.674964	-1.66636	0.00605694	0.389372	2051	tags=30%, list=13%, signal=26%	57743/14265/276770/66870/14828/12261/74838/231279/101592/67276/56347/78757/217337/66661/13665/231659/16210/270035/13418/319278
MF	GO:0016779	nucleotidyltransferase activity	114	-0.623564	-1.66718	0.00382555	0.330497	1821	tags=24%, list=12%, signal=21%	53893/20016/24018/26447/70047/71701/14198/67005/12909/245474/19075/246728/85305/56351/80905/20019/114643/230734/230594/67967/19714/23961/23960/23962/231655/246727/246730
BP	GO:0001977	renal system process involved in regulation of blood volume	12	-0.889705	-1.66969	0.0085306	0.438707	659	tags=33%, list=4%, signal=32%	11539/13057/14456/13731
MF	GO:0051082	unfolded protein binding	82	-0.657126	-1.67719	0.00489876	0.369154	2202	tags=27%, list=14%, signal=23%	12466/15482/18637/320011/14828/67952/18221/52653/70356/66753/68559/26918/23950/15526/15519/14105/17714/234549/70430/56351/12759/192950
MF	GO:0050145	nucleoside monophosphate kinase activity	15	-0.858904	-1.67801	0.00975927	0.447219	728	tags=20%, list=5%, signal=19%	56524/229949/22169
BP	GO:0035967	cellular response to topologically incorrect protein	102	-0.639573	-1.68322	0.00255102	0.311735	2398	tags=29%, list=16%, signal=25%	22433/11910/15482/56491/13163/116891/320011/14828/17974/56334/15499/12028/226090/17872/226641/71853/70604/13665/26918/15526/12915/12443/80280/51800/66799/76867/26427/15185/19106/20856
BP	GO:1902931	negative regulation of alcohol biosynthetic process	11	-0.916279	-1.68374	0.004046	0.33995	466	tags=18%, list=3%, signal=18%	19712/13115
MF	GO:0016796	exonuclease activity, active with either ribo- or deoxyribonucleic acids and producing 5'-phosphomonoesters	48	-0.719202	-1.68604	0.00715662	0.415601	3312	tags=50%, list=22%, signal=39%	19355/18983/19367/24128/101985/72068/70640/208718/18973/54451/104444/24127/67276/71701/72587/73172/18807/72662/140546/104625/68737/57444/71151/12457
BP	GO:0009265	2'-deoxyribonucleotide biosynthetic process	13	-0.886474	-1.68648	0.00920574	0.445076	9	tags=15%, list=0%, signal=15%	20425/22169
BP	GO:0046385	deoxyribose phosphate biosynthetic process	13	-0.886474	-1.68648	0.00920574	0.445076	9	tags=15%, list=0%, signal=15%	20425/22169
CC	GO:0031430	M band	15	-0.863334	-1.68666	0.00932553	0.445898	32	tags=20%, list=0%, signal=20%	93677/276829/11733
MF	GO:0004527	exonuclease activity	70	-0.678318	-1.68669	0.00432232	0.354809	1842	tags=40%, list=12%, signal=35%	19355/18983/19367/24128/101985/72068/70640/208718/18973/54451/104444/24127/67276/19360/71701/72587/73172/18807/72662/104721/140546/104625/68048/68737/57444/71151/18605/12457
BP	GO:0019079	viral genome replication	103	-0.642526	-1.69433	0.00220022	0.293618	579	tags=23%, list=4%, signal=23%	12043/235047/57444/98415/67738/114643/78781/66141/71586/23961/52668/18705/80287/58185/19106/23960/14456/23962/231655/69550/246727/100038882/246730/319278
CC	GO:0016529	sarcoplasmic reticulum	59	-0.699459	-1.69693	0.00467973	0.356612	1327	tags=20%, list=9%, signal=19%	100198/12321/15277/12295/11938/65973/16439/16440/11735/21825/12323/11733
BP	GO:0042058	regulation of epidermal growth factor receptor signaling pathway	57	-0.701973	-1.69705	0.00519181	0.380585	988	tags=18%, list=6%, signal=16%	13874/109700/11539/19271/50754/13650/12554/12223/232431/18793
BP	GO:0048875	chemical homeostasis within a tissue	20	-0.835603	-1.70147	0.00851946	0.438707	801	tags=35%, list=5%, signal=33%	18783/13036/114643/20390/16420/23960/246730
BP	GO:0032508	DNA duplex unwinding	36	-0.763621	-1.70515	0.00641355	0.393898	1836	tags=33%, list=12%, signal=29%	17220/19290/19360/12144/13871/17420/104721/79456/269400/77987/72836/16952
BP	GO:0002753	cytoplasmic pattern recognition receptor signaling pathway	47	-0.730175	-1.70596	0.00737907	0.420919	539	tags=23%, list=4%, signal=23%	67313/81702/18035/230073/78781/71586/80861/15944/231655/246727/234311
BP	GO:0006364	rRNA processing	208	-0.592838	-1.70753	0.000549451	0.267457	3234	tags=37%, list=21%, signal=30%	19090/18519/24014/67755/18150/230082/67205/53414/12181/18572/208366/54364/71990/69237/56200/104662/382137/75416/20085/72171/101122/77591/225348/213895/73736/227522/60321/52530/56095/72344/67239/67040/21771/68533/67276/66942/229937/74035/73674/68979/18813/269470/13871/72662/110816/245474/76130/140546/67920/191578/110109/17089/66489/67832/70683/217995/102614/17975/66409/234344/67949/70930/72515/659…
BP	GO:0060760	positive regulation of response to cytokine stimulus	40	-0.751907	-1.71137	0.00680628	0.40492	1441	tags=28%, list=9%, signal=25%	19014/50873/15458/434341/80985/230073/547253/71586/15944/14456/54123
BP	GO:0039528	cytoplasmic pattern recognition receptor signaling pathway in response to virus	29	-0.79141	-1.712	0.00822448	0.438707	509	tags=28%, list=3%, signal=27%	81702/230073/78781/71586/80861/231655/246727/234311
BP	GO:0009263	deoxyribonucleotide biosynthetic process	16	-0.870788	-1.71495	0.00612826	0.390482	9	tags=12%, list=0%, signal=13%	20425/22169
CC	GO:0016528	sarcoplasm	66	-0.695149	-1.71619	0.00393701	0.333765	1327	tags=20%, list=9%, signal=18%	100198/12321/15277/227753/12295/11938/65973/16439/16440/11735/21825/12323/11733
BP	GO:0016072	rRNA metabolic process	215	-0.59311	-1.71659	0.000561482	0.267457	3234	tags=37%, list=21%, signal=29%	19090/18519/24014/67755/18150/230082/67205/53414/12181/18572/208366/54364/71990/69237/56200/104662/382137/75416/20085/72171/101122/77591/225348/213895/73736/227522/60321/52530/56095/72344/67239/67040/21771/24127/68533/67276/66942/229937/74035/73674/68979/18813/269470/13871/72662/110816/245474/76130/26918/140546/67920/191578/110109/17089/66489/67832/70683/217995/102614/17975/66409/234344/67949/709…
BP	GO:0060742	epithelial cell differentiation involved in prostate gland development	12	-0.915399	-1.71791	0.00277245	0.322234	401	tags=25%, list=3%, signal=24%	76943/15375/18793
MF	GO:0008143	poly(A) binding	22	-0.829797	-1.72261	0.00667434	0.404161	1630	tags=55%, list=11%, signal=49%	75553/18458/72587/51810/56403/232164/207181/67869/104721/230721/19663/56878
BP	GO:0009200	deoxyribonucleoside triphosphate metabolic process	17	-0.869164	-1.72932	0.00577778	0.384174	9	tags=12%, list=0%, signal=12%	75686/22169
BP	GO:0060339	negative regulation of type I interferon-mediated signaling pathway	18	-0.862011	-1.72967	0.00537996	0.384174	932	tags=44%, list=6%, signal=42%	56417/434341/114643/23960/20847/246727/100038882/246730
BP	GO:0060700	regulation of ribonuclease activity	11	-0.942386	-1.73171	0.00149063	0.274674	383	tags=64%, list=2%, signal=62%	114643/23961/23960/23962/231655/246727/246730
BP	GO:0042273	ribosomal large subunit biogenesis	67	-0.700913	-1.73199	0.00335161	0.330497	2241	tags=34%, list=15%, signal=29%	75619/225215/52530/56095/67239/66942/229937/74035/76130/231452/67920/110109/66489/67832/66409/234549/67949/235036/94061/57741/100019/72284/57750
BP	GO:0035966	response to topologically incorrect protein	129	-0.639962	-1.73449	0.000815328	0.267457	2566	tags=31%, list=17%, signal=26%	67490/108687/22433/11910/15482/56491/140499/13163/69601/116891/320011/14828/17974/56334/15499/12028/226090/17872/226641/71853/70604/13665/26918/15526/12915/326622/15519/76577/12443/80280/51800/66799/76867/26427/12759/21825/69065/15185/19106/20856
BP	GO:0072567	chemokine (C-X-C motif) ligand 2 production	16	-0.88093	-1.73492	0.00459619	0.35625	507	tags=44%, list=3%, signal=42%	16600/108655/117149/114643/23960/246727/246730
BP	GO:2000341	regulation of chemokine (C-X-C motif) ligand 2 production	16	-0.88093	-1.73492	0.00459619	0.35625	507	tags=44%, list=3%, signal=42%	16600/108655/117149/114643/23960/246727/246730
MF	GO:0070566	adenylyltransferase activity	30	-0.8011	-1.74022	0.00464889	0.356263	210	tags=23%, list=1%, signal=23%	246728/85305/23961/23960/23962/246727/246730
BP	GO:0039529	RIG-I signaling pathway	25	-0.834818	-1.75915	0.00376737	0.330497	509	tags=28%, list=3%, signal=27%	81702/230073/78781/80861/231655/246727/234311
BP	GO:0035457	cellular response to interferon-alpha	13	-0.925675	-1.76105	0.0017127	0.277455	383	tags=46%, list=2%, signal=45%	114643/23960/14456/15957/246730/15959
BP	GO:0045088	regulation of innate immune response	136	-0.650604	-1.7697	0.000848536	0.267457	988	tags=18%, list=6%, signal=17%	13874/15458/56417/17089/15519/70110/434341/21354/19294/19419/19016/319236/117149/114643/21355/547253/80861/14991/15944/23960/20847/54123/246727/100038882/246730
BP	GO:0022613	ribonucleoprotein complex biogenesis	392	-0.579121	-1.77086	0.00104493	0.267457	2963	tags=31%, list=19%, signal=26%	67014/18150/320632/230082/67205/55944/53414/72831/13046/12181/18572/67941/68988/208366/54364/71990/69237/56200/28126/83486/27374/353258/104662/382137/75416/15516/20085/72171/101122/77591/24015/225348/213895/75619/73736/225215/20817/227522/60321/52530/22184/12261/56095/230737/16865/72344/193116/67239/101592/67040/21771/22596/192196/68533/67276/66942/229937/74035/73674/68979/328110/18813/269470/280…
BP	GO:0035458	cellular response to interferon-beta	20	-0.870097	-1.77171	0.00253281	0.311735	1823	tags=70%, list=12%, signal=62%	14469/94088/71701/383619/16362/216150/54396/114643/20846/15944/23960/15957/246730/15959
BP	GO:0062208	positive regulation of pattern recognition receptor signaling pathway	34	-0.801137	-1.77332	0.00228253	0.300589	898	tags=26%, list=6%, signal=25%	81702/70110/117149/78781/80861/58185/13057/231655/234311
BP	GO:0002833	positive regulation of response to biotic stimulus	111	-0.667339	-1.77827	0.00113766	0.267457	1859	tags=29%, list=12%, signal=26%	17079/17184/54722/16768/76681/94088/16859/70097/17087/22596/80913/19014/383619/13874/15458/15519/81702/70110/434341/19294/12484/19419/319236/117149/78781/80861/14991/15944/13057/231655/54123/234311
BP	GO:0001959	regulation of cytokine-mediated signaling pathway	95	-0.689598	-1.79475	0.00141493	0.274674	961	tags=19%, list=6%, signal=18%	15458/56417/16195/434341/80985/12484/19016/114643/547253/15944/23960/16181/20847/14456/54123/246727/100038882/246730
BP	GO:0042254	ribosome biogenesis	282	-0.607851	-1.80383	0.000718907	0.267457	2917	tags=34%, list=19%, signal=28%	67755/67014/18150/230082/67205/53414/72831/12181/18572/67941/208366/54364/71990/69237/56200/28126/353258/104662/382137/75416/20085/72171/101122/77591/24015/225348/213895/75619/73736/225215/227522/60321/52530/12261/56095/230737/72344/67239/101592/67040/21771/22596/68533/67276/66942/229937/74035/73674/68979/18813/269470/13871/72662/75751/110816/245474/227674/76130/140546/231452/67920/191578/110109/…
BP	GO:0034694	response to prostaglandin	13	-0.948832	-1.80511	0.000642261	0.267457	6	tags=15%, list=0%, signal=15%	56399/13115
BP	GO:0034695	response to prostaglandin E	13	-0.948832	-1.80511	0.000642261	0.267457	6	tags=15%, list=0%, signal=15%	56399/13115
BP	GO:0060759	regulation of response to cytokine stimulus	104	-0.686799	-1.81044	0.00110619	0.267457	1079	tags=20%, list=7%, signal=19%	16600/15458/56417/16195/434341/80985/12484/19016/230073/114643/547253/71586/15944/23960/16181/20847/14456/54123/246727/100038882/246730
MF	GO:0003725	double-stranded RNA binding	74	-0.723335	-1.8117	0.00190779	0.283609	1097	tags=28%, list=7%, signal=26%	104721/56758/246728/56417/17698/67154/320007/230073/114643/230734/109711/71586/23961/80861/19106/23960/23962/231655/246727/246730/234311
BP	GO:0060761	negative regulation of response to cytokine stimulus	50	-0.773285	-1.82737	0.00194498	0.283609	1079	tags=28%, list=7%, signal=26%	16600/56417/16195/434341/19016/114643/547253/23960/16181/20847/14456/246727/100038882/246730
BP	GO:0001960	negative regulation of cytokine-mediated signaling pathway	46	-0.785506	-1.82877	0.00190114	0.283609	932	tags=28%, list=6%, signal=27%	56417/16195/434341/19016/114643/547253/23960/16181/20847/14456/246727/100038882/246730
BP	GO:0060338	regulation of type I interferon-mediated signaling pathway	28	-0.856034	-1.83824	0.00143713	0.274674	383	tags=32%, list=2%, signal=31%	56417/434341/114643/23960/20847/54123/246727/100038882/246730
BP	GO:0032069	regulation of nuclease activity	22	-0.89126	-1.8502	0.000920598	0.267457	383	tags=32%, list=2%, signal=31%	114643/23961/23960/23962/231655/246727/246730
BP	GO:0035455	response to interferon-alpha	21	-0.899444	-1.85123	0.000460936	0.267457	383	tags=43%, list=2%, signal=42%	114643/66141/19106/23960/14456/69550/15957/246730/15959
BP	GO:0033032	regulation of myeloid cell apoptotic process	22	-0.900674	-1.86975	0.000460299	0.267457	579	tags=18%, list=4%, signal=18%	12043/17311/16952/26570
MF	GO:0003727	single-stranded RNA binding	80	-0.737535	-1.87229	0.000977199	0.267457	1630	tags=26%, list=11%, signal=24%	75553/18458/71701/72587/51810/56403/232164/207181/67869/104721/74142/230073/71586/230721/52609/76626/80861/19663/16952/56878/234311
BP	GO:0048525	negative regulation of viral process	83	-0.732958	-1.87265	0.000991736	0.267457	1062	tags=35%, list=7%, signal=33%	246728/227753/671535/56417/74735/74522/319236/235047/57444/114643/78781/66141/71586/384309/23961/80287/217069/58185/20846/19106/23960/17069/23962/231655/69550/246727/100038882/246730/319278
BP	GO:0060337	type I interferon signaling pathway	37	-0.837469	-1.8792	0.000775996	0.267457	383	tags=35%, list=2%, signal=34%	246728/56417/434341/114643/66141/52668/20846/23960/20847/54123/246727/100038882/246730
BP	GO:0071357	cellular response to type I interferon	37	-0.837469	-1.8792	0.000775996	0.267457	383	tags=35%, list=2%, signal=34%	246728/56417/434341/114643/66141/52668/20846/23960/20847/54123/246727/100038882/246730
BP	GO:0045824	negative regulation of innate immune response	47	-0.80631	-1.88384	0.00109319	0.267457	932	tags=30%, list=6%, signal=28%	56417/17089/434341/21354/19016/114643/21355/547253/80861/23960/20847/246727/100038882/246730
BP	GO:0035456	response to interferon-beta	27	-0.887131	-1.89003	0.000477897	0.267457	383	tags=44%, list=2%, signal=43%	54396/114643/66141/20846/327959/15944/23960/69550/15957/246730/15959/319278
BP	GO:0032481	positive regulation of type I interferon production	55	-0.792047	-1.9038	0.00142776	0.274674	509	tags=31%, list=3%, signal=30%	16362/246728/27041/15519/230073/114643/78781/12475/71586/384309/80861/20846/23960/54123/246727/100038882/246730
BP	GO:0032728	positive regulation of interferon-beta production	40	-0.848315	-1.93079	0.00052356	0.267457	509	tags=35%, list=3%, signal=34%	16362/246728/15519/230073/114643/78781/71586/384309/80861/23960/54123/246727/100038882/246730
BP	GO:0034340	response to type I interferon	43	-0.851235	-1.95884	0.000268528	0.267457	383	tags=28%, list=2%, signal=27%	114643/66141/384309/52668/20846/23960/20847/54123/246727/100038882/246730/319278
BP	GO:0045071	negative regulation of viral genome replication	43	-0.876684	-2.0174	0.000268528	0.267457	482	tags=51%, list=3%, signal=50%	246728/671535/56417/74522/235047/57444/114643/78781/66141/71586/23961/80287/58185/19106/23960/23962/231655/69550/246727/100038882/246730/319278

## Sheet: 4_mito_ApexSeq
Additional Files 4. Normalized gene counts of Mitochondria tagged samples
Numbers here show copy per million normalized and log2 transformed read counts.
Ensembl Gene ID	Gene Name	Mito H2O2	Mito no H2O2
ENSMUSG00000000001.4	Gnai3	6.8224	7.32844
ENSMUSG00000000028.15	Cdc45	-3.21411	0.131262
ENSMUSG00000000049.11	Apoh	1.91982	-0.73335
ENSMUSG00000000056.7	Narf	2.62184	5.15813
ENSMUSG00000000058.6	Cav2	5.87787	5.26202
ENSMUSG00000000078.7	Klf6	8.12017	7.76555
ENSMUSG00000000085.16	Scmh1	5.85292	5.98205
ENSMUSG00000000088.7	Cox5a	7.41219	7.28479
ENSMUSG00000000127.15	Fer	4.47398	5.53364
ENSMUSG00000000131.15	Xpo6	4.48166	5.9639
ENSMUSG00000000134.17	Tfe3	4.20849	3.98716
ENSMUSG00000000142.15	Axin2	-2.14344	2.58095
ENSMUSG00000000148.17	Brat1	-0.780709	4.62044
ENSMUSG00000000149.10	Gna12	5.99917	5.01346
ENSMUSG00000000154.16	Slc22a18	7.03821	4.92478
ENSMUSG00000000157.16	Itgb2l	3.06162	3.50027
ENSMUSG00000000159.16	Igsf5	0.557221	1.09229
ENSMUSG00000000167.14	Pih1d2	1.44176	-3.21411
ENSMUSG00000000168.9	Dlat	5.80017	7.13827
ENSMUSG00000000171.5	Sdhd	8.16378	7.5665
ENSMUSG00000000184.12	Ccnd2	7.8023	9.59932
ENSMUSG00000000194.13	Gpr107	6.20449	6.53964
ENSMUSG00000000202.9	Btbd17	2.11015	1.25035
ENSMUSG00000000204.16	Slfn4	2.72894	4.03574
ENSMUSG00000000214.11	Th	-3.21411	1.93011
ENSMUSG00000000216.8	Scnn1g	-2.14344	-0.078369
ENSMUSG00000000253.13	Gmpr	0.869613	3.91344
ENSMUSG00000000263.15	Glra1	-3.21411	0.131262
ENSMUSG00000000266.11	Mid2	5.06046	4.85266
ENSMUSG00000000275.16	Trim25	7.19061	7.32755
ENSMUSG00000000276.11	Dgke	2.55063	1.61835
ENSMUSG00000000278.10	Scpep1	7.58652	6.50868
ENSMUSG00000000282.12	Mnt	4.13737	4.2972
ENSMUSG00000000295.13	Hddc2	4.50445	3.6035
ENSMUSG00000000296.8	Tpd52l1	3.06162	1.72993
ENSMUSG00000000301.16	Pemt	1.89703	2.02067
ENSMUSG00000000303.12	Cdh1	9.33251	8.95743
ENSMUSG00000000305.12	Cdh4	1.91982	-2.66993
ENSMUSG00000000308.14	Ckmt1	8.3346	8.83829
ENSMUSG00000000320.10	Alox12	2.67638	-3.21411
ENSMUSG00000000325.16	Arvcf	3.29739	1.22009
ENSMUSG00000000326.13	Comt	6.32675	6.69277
ENSMUSG00000000339.14	Rtca	4.47013	4.00502
ENSMUSG00000000340.10	Dbt	3.72365	3.5314
ENSMUSG00000000346.9	Dazap2	8.38409	8.94375
ENSMUSG00000000355.13	Mcts1	3.96185	4.59709
ENSMUSG00000000374.8	Trappc10	5.2364	5.88895
ENSMUSG00000000378.15	Ccm2	5.71317	6.35182
ENSMUSG00000000384.15	Tbrg4	6.04782	6.23279
ENSMUSG00000000385.8	Tmprss2	8.99218	8.70758
ENSMUSG00000000386.16	Mx1	4.47398	2.65067
ENSMUSG00000000392.17	Fap	-3.21411	1.27999
ENSMUSG00000000394.15	Gcg	-2.58165	3.07085
ENSMUSG00000000399.10	Ndufa9	6.89319	6.84614
ENSMUSG00000000420.15	Galnt1	5.81544	7.94392
ENSMUSG00000000439.9	Mkrn2	6.48791	6.61279
ENSMUSG00000000440.12	Pparg	8.14305	7.37724
ENSMUSG00000000441.17	Raf1	6.59708	6.74948
ENSMUSG00000000486.13	Septin1	0.822023	-2.66993
ENSMUSG00000000489.7	Pdgfb	4.66816	3.98716
ENSMUSG00000000531.5	Grasp	3.39005	2.86137
ENSMUSG00000000532.11	Acvr1b	6.91391	6.69552
ENSMUSG00000000538.18	Tom1l2	5.44321	4.84028
ENSMUSG00000000544.14	Gpa33	7.98929	7.97114
ENSMUSG00000000563.17	Atp5pb	7.98996	8.27006
ENSMUSG00000000567.5	Sox9	3.21688	5.53824
ENSMUSG00000000568.15	Hnrnpd	6.52089	7.10243
ENSMUSG00000000579.14	Dynlt1c	0.371349	-0.41575
ENSMUSG00000000581.8	C1d	5.30725	5.3624
ENSMUSG00000000594.7	Gm2a	4.67821	4.92713
ENSMUSG00000000600.15	Krit1	5.02149	4.60296
ENSMUSG00000000605.9	Clcn4	6.52832	6.42907
ENSMUSG00000000628.10	Hk2	3.05134	4.37478
ENSMUSG00000000631.20	Myo18a	7.64837	7.26177
ENSMUSG00000000682.7	Cd52	2.6897	2.80133
ENSMUSG00000000686.11	Abhd15	5.38299	5.45787
ENSMUSG00000000693.10	Loxl3	3.29739	4.89636
ENSMUSG00000000708.14	Kat2b	2.11015	3.42268
ENSMUSG00000000711.3	Rab5b	6.43748	6.41495
ENSMUSG00000000732.9	Icosl	3.54465	2.87114
ENSMUSG00000000743.9	Chmp1a	8.19797	6.58857
ENSMUSG00000000751.13	Rpa1	5.3414	4.89636
ENSMUSG00000000753.15	Serpinf1	-3.21411	2.02067
ENSMUSG00000000759.14	Tubgcp3	-0.935695	4.08694
ENSMUSG00000000776.13	Polr3d	5.07068	4.47107
ENSMUSG00000000787.12	Ddx3x	6.63545	7.73746
ENSMUSG00000000791.9	Il12rb1	2.24257	-3.21411
ENSMUSG00000000804.14	Usp32	3.10203	5.24146
ENSMUSG00000000811.13	Txnrd3	5.48964	4.8771
ENSMUSG00000000823.16	Zfp512b	-1.80778	-0.323725
ENSMUSG00000000826.16	Dnajc5	6.6129	6.37001
ENSMUSG00000000827.18	Tpd52l2	5.2522	3.94153
ENSMUSG00000000838.17	Fmr1	5.99247	4.71298
ENSMUSG00000000861.15	Bcl11a	4.11779	0.837132
ENSMUSG00000000876.11	Pxmp4	5.49724	5.47559
ENSMUSG00000000881.12	Dlg3	2.14924	2.50769
ENSMUSG00000000884.17	Gnb1l	3.30606	4.35404
ENSMUSG00000000901.17	Mmp11	7.36937	5.7249
ENSMUSG00000000902.13	Smarcb1	5.27668	5.56407
ENSMUSG00000000915.15	Hip1r	6.68617	6.38202
ENSMUSG00000000916.15	Nsun5	4.78446	4.96183
ENSMUSG00000000934.9	Top1mt	2.02864	0.194876
ENSMUSG00000000957.11	Mmp14	3.07183	4.91537
ENSMUSG00000000958.10	Slc7a7	4.72424	4.73454
ENSMUSG00000000959.7	Oxa1l	6.38932	6.31739
ENSMUSG00000000976.13	Heatr6	3.34025	4.40199
ENSMUSG00000001014.6	Icam4	-1.10936	2.3064
ENSMUSG00000001016.12	Ilf2	4.79374	5.16609
ENSMUSG00000001017.15	Chtop	6.07852	6.37946
ENSMUSG00000001018.15	Snapin	5.766	5.72894
ENSMUSG00000001025.8	S100a6	9.24104	7.63797
ENSMUSG00000001034.17	Mapk7	3.57368	1.41967
ENSMUSG00000001036.17	Epn2	3.17013	2.78075
ENSMUSG00000001039.12	B9d1	2.14924	2.71717
ENSMUSG00000001052.15	Sec24b	4.27186	4.67444
ENSMUSG00000001053.15	N4bp3	3.83573	0.837132
ENSMUSG00000001054.9	Rmnd5b	4.6098	3.63824
ENSMUSG00000001056.3	Nhp2	6.878	6.83308
ENSMUSG00000001062.18	Vps9d1	1.30997	-0.323725
ENSMUSG00000001082.12	Mfsd10	5.06558	5.80989
ENSMUSG00000001089.14	Luzp1	6.39034	6.34131
ENSMUSG00000001098.15	Kctd10	7.40211	6.02643
ENSMUSG00000001100.10	Poldip2	6.86998	6.82116
ENSMUSG00000001105.15	Ift20	5.15951	5.08656
ENSMUSG00000001123.15	Lgals9	9.62012	8.42296
ENSMUSG00000001127.12	Araf	5.1305	6.49532
ENSMUSG00000001128.7	Cfp	0.30366	-2.27572
ENSMUSG00000001134.9	Uxt	2.79205	2.15469
ENSMUSG00000001138.13	Cnnm3	2.24257	4.69933
ENSMUSG00000001143.13	Lman2l	5.10339	3.35467
ENSMUSG00000001150.7	Mcm3ap	5.1009	3.16915
ENSMUSG00000001151.10	Pcnt	4.89783	5.40841
ENSMUSG00000001156.9	Mxd1	6.59354	6.89304
ENSMUSG00000001157.13	Gmcl1	5.2964	4.87467
ENSMUSG00000001158.13	Snrnp27	5.19731	5.12585
ENSMUSG00000001166.17	Oas1c	2.66294	-3.21411
ENSMUSG00000001168.16	Oas1h	1.47291	-3.21411
ENSMUSG00000001173.15	Ocrl	0.822023	3.23115
ENSMUSG00000001175.16	Calm1	10.0166	10.2549
ENSMUSG00000001211.15	Agpat3	6.43748	6.77767
ENSMUSG00000001225.12	Slc26a3	4.90069	3.98716
ENSMUSG00000001227.12	Sema6b	3.39005	-0.155609
ENSMUSG00000001228.14	Uhrf1	-2.58165	4.92009
ENSMUSG00000001229.9	Dpp9	4.52317	2.15469
ENSMUSG00000001247.16	Lsr	8.29294	8.34995
ENSMUSG00000001270.9	Ckb	4.69482	5.9639
ENSMUSG00000001280.13	Sp1	5.02674	6.25534
ENSMUSG00000001281.10	Itgb7	3.5373	-2.66993
ENSMUSG00000001285.12	Myg1	5.40537	4.98675
ENSMUSG00000001288.15	Rarg	3.32326	4.39524
ENSMUSG00000001289.12	Pfdn5	6.28239	5.26573
ENSMUSG00000001300.16	Efnb2	6.93713	5.86103
ENSMUSG00000001305.5	Rrp15	3.51503	5.29505
ENSMUSG00000001313.12	Rnd2	4.32404	3.30508
ENSMUSG00000001323.17	Srr	5.21814	6.10822
ENSMUSG00000001348.15	Acp5	7.0531	6.74085
ENSMUSG00000001366.14	Fbxo9	5.54015	4.99571
ENSMUSG00000001376.17	Vps50	2.2958	5.1897
ENSMUSG00000001380.7	Hars	5.12561	6.54193
ENSMUSG00000001383.9	Zmat2	5.01091	4.16446
ENSMUSG00000001403.13	Ube2c	2.44463	4.96867
ENSMUSG00000001415.10	Smg5	5.87932	5.65594
ENSMUSG00000001416.13	Cct3	6.18111	6.36829
ENSMUSG00000001418.13	Glmp	7.933	7.09932
ENSMUSG00000001419.17	Mef2d	6.62595	6.05028
ENSMUSG00000001420.13	Tmem79	6.65	5.64744
ENSMUSG00000001424.14	Snd1	7.91681	7.86148
ENSMUSG00000001435.15	Col18a1	6.48505	6.4299
ENSMUSG00000001436.15	Slc19a1	6.51902	7.0225
ENSMUSG00000001440.5	Kpnb1	5.77852	6.59816
ENSMUSG00000001441.13	Npepps	5.61012	5.37447
ENSMUSG00000001445.10	Mrpl10	6.05169	4.37478
ENSMUSG00000001467.5	Cyp51	7.17945	7.43271
ENSMUSG00000001473.7	Tubb6	-2.58165	1.87292
ENSMUSG00000001497.18	Pax9	4.4585	3.17705
ENSMUSG00000001507.16	Itga3	6.80567	6.54651
ENSMUSG00000001517.14	Foxm1	-3.21411	3.89919
ENSMUSG00000001518.12	Itfg2	6.40958	3.61517
ENSMUSG00000001520.12	Nrip2	6.29551	3.4293
ENSMUSG00000001521.12	Tulp3	-1.30682	3.0793
ENSMUSG00000001524.14	Gtf2h4	3.99442	2.98349
ENSMUSG00000001525.10	Tubb5	6.42857	6.36484
ENSMUSG00000001542.7	Ell2	5.81392	3.7377
ENSMUSG00000001552.14	Jup	8.21304	7.817
ENSMUSG00000001569.10	Nom1	5.85883	5.31129
ENSMUSG00000001576.15	Ergic1	7.64111	7.59514
ENSMUSG00000001583.13	Tnk1	5.76128	4.88194
ENSMUSG00000001588.12	Acap1	3.27105	-1.7119
ENSMUSG00000001604.14	Tcea3	3.51503	3.31227
ENSMUSG00000001627.12	Ifrd1	6.93783	6.81674
ENSMUSG00000001630.13	Stk38l	5.99783	5.87445
ENSMUSG00000001632.16	Brpf1	4.4931	5.61146
ENSMUSG00000001642.18	Akr1b3	5.85292	5.3095
ENSMUSG00000001663.10	Gstt1	5.2432	4.63485
ENSMUSG00000001665.11	Gstt3	2.82863	1.70829
ENSMUSG00000001666.8	Ddt	-1.30682	-0.323725
ENSMUSG00000001672.14	Marveld3	5.1738	1.81336
ENSMUSG00000001674.11	Ddx18	4.55627	4.38164
ENSMUSG00000001687.15	Ubl3	6.66525	6.38031
ENSMUSG00000001700.10	Gramd3	7.54499	7.23601
ENSMUSG00000001707.8	Eef1e1	5.2066	4.87467
ENSMUSG00000001729.14	Akt1	8.74507	8.52587
ENSMUSG00000001739.14	Cldn15	5.86178	6.24317
ENSMUSG00000001741.12	Il16	-3.21411	3.22355
ENSMUSG00000001750.16	Tcirg1	5.38913	5.90568
ENSMUSG00000001751.9	Naglu	4.16624	0.988408
ENSMUSG00000001755.12	Coasy	6.15494	4.9059
ENSMUSG00000001761.7	Smo	0.822023	4.39524
ENSMUSG00000001767.5	Crnkl1	3.07183	3.88961
ENSMUSG00000001768.16	Rin2	6.13317	6.82431
ENSMUSG00000001774.8	Chordc1	3.85359	5.86715
ENSMUSG00000001783.3	Rtcb	7.4207	7.16631
ENSMUSG00000001785.13	Pwp1	3.33178	3.87996
ENSMUSG00000001786.14	Fbxo7	4.4931	3.75891
ENSMUSG00000001794.13	Capns1	8.53145	7.82393
ENSMUSG00000001829.17	Clpb	7.01723	6.02534
ENSMUSG00000001833.17	Septin7	6.32034	5.42509
ENSMUSG00000001844.10	Zdhhc4	4.23599	4.6291
ENSMUSG00000001847.14	Rac1	7.15024	7.07997
ENSMUSG00000001855.15	Nup214	3.09203	4.75051
ENSMUSG00000001870.16	Ltbp1	4.13737	1.98513
ENSMUSG00000001891.16	Ugp2	7.19354	7.79536
ENSMUSG00000001901.15	Kcnh6	0.669038	2.1706
ENSMUSG00000001909.16	Trmt1	6.27798	5.88654
ENSMUSG00000001910.5	Nacc1	6.11847	5.97979
ENSMUSG00000001911.16	Nfix	5.49724	5.89495
ENSMUSG00000001918.17	Slc1a5	7.97508	7.41738
ENSMUSG00000001924.15	Uba1	8.46232	7.60542
ENSMUSG00000001942.8	Siae	6.43353	5.3077
ENSMUSG00000001943.8	Vsig2	8.32717	7.03179
ENSMUSG00000001948.10	Spa17	-2.58165	0.796698
ENSMUSG00000001962.8	Fam50a	4.78446	4.31878
ENSMUSG00000001964.14	Emd	4.14222	4.08694
ENSMUSG00000001983.7	Taco1	6.3096	5.98991
ENSMUSG00000001985.9	Grik3	0.436004	-0.078369
ENSMUSG00000001988.9	Npas1	3.23516	-2.66993
ENSMUSG00000001995.9	Sipa1l2	3.19836	5.82881
ENSMUSG00000001998.15	Ap4e1	2.75451	4.60881
ENSMUSG00000001999.15	Blvra	4.44285	5.15413
ENSMUSG00000002006.12	Pdzd4	-3.21411	2.59281
ENSMUSG00000002010.17	Idh3g	6.116	5.56858
ENSMUSG00000002014.12	Ssr4	7.05246	6.17678
ENSMUSG00000002015.5	Bcap31	8.19826	8.03419
ENSMUSG00000002017.10	Fam98a	4.46239	6.01876
ENSMUSG00000002028.13	Kmt2a	3.71065	5.1441
ENSMUSG00000002031.13	Ift46	4.38671	3.57986
ENSMUSG00000002032.17	Tmem25	-3.21411	0.314262
ENSMUSG00000002043.17	Trappc6a	6.76693	6.51258
ENSMUSG00000002052.6	Supt6	7.18475	7.3513
ENSMUSG00000002055.9	Spag5	-3.21411	0.131262
ENSMUSG00000002058.13	Unc119	2.98806	2.1706
ENSMUSG00000002064.10	Sdf2	7.26979	6.07585
ENSMUSG00000002068.16	Ccne1	-3.21411	3.8207
ENSMUSG00000002083.13	Bbc3	3.85359	2.4567
ENSMUSG00000002102.15	Psmc3	7.92809	6.35182
ENSMUSG00000002103.16	Acp2	4.72101	5.53056
ENSMUSG00000002105.15	Slc39a13	-3.21411	2.52016
ENSMUSG00000002107.18	Celf2	3.44607	3.90871
ENSMUSG00000002108.10	Nr1h3	4.63066	4.68279
ENSMUSG00000002109.14	Ddb2	1.40993	3.79528
ENSMUSG00000002129.11	Sf3a1	5.45496	5.93275
ENSMUSG00000002147.18	Stat6	7.25531	7.18503
ENSMUSG00000002205.16	Vrk3	5.47817	5.44974
ENSMUSG00000002210.11	Smg9	5.72938	4.87952
ENSMUSG00000002221.11	Paxip1	5.73742	4.93413
ENSMUSG00000002222.14	Rmnd5a	5.02937	6.05243
ENSMUSG00000002227.15	Mov10	6.4993	5.62307
ENSMUSG00000002228.7	Ppm1j	4.22688	4.54311
ENSMUSG00000002233.13	Rhoc	6.34791	4.08274
ENSMUSG00000002249.21	Tead3	0.822023	1.05848
ENSMUSG00000002250.16	Ppard	4.64099	4.86493
ENSMUSG00000002274.13	Metrn	0.869613	3.129
ENSMUSG00000002279.19	Lmf1	4.12761	3.74834
ENSMUSG00000002280.11	Ciao3	4.77823	5.57756
ENSMUSG00000002289.16	Angptl4	5.22501	3.0538
ENSMUSG00000002297.16	Dbf4	2.50615	3.40261
ENSMUSG00000002307.16	Daxx	6.41761	5.76213
ENSMUSG00000002308.16	Cd320	1.08653	3.52523
ENSMUSG00000002319.16	Ipo4	5.53647	5.58796
ENSMUSG00000002320.15	Tm9sf1	6.85675	7.18797
ENSMUSG00000002324.8	Rec8	3.48478	3.88961
ENSMUSG00000002325.15	Irf9	6.49741	5.90568
ENSMUSG00000002326.6	Gmpr2	3.87124	4.2605
ENSMUSG00000002329.7	Mdp1	5.78319	4.4287
ENSMUSG00000002332.16	Dhrs1	6.75351	6.37775
ENSMUSG00000002342.17	Tmem161a	5.01091	5.51973
ENSMUSG00000002343.11	Armc6	-2.14344	2.03812
ENSMUSG00000002346.16	Slc25a42	4.171	4.2418
ENSMUSG00000002365.10	Snx9	6.01513	7.04803
ENSMUSG00000002372.9	Ranbp3	5.58717	5.29505
ENSMUSG00000002379.7	Ndufa11	6.00318	5.84377
ENSMUSG00000002384.2	Bmp8b	5.40738	5.53978
ENSMUSG00000002393.14	Nr2f6	8.11894	6.73618
ENSMUSG00000002395.14	Use1	5.18089	4.28263
ENSMUSG00000002396.8	Ocel1	7.79539	6.4049
ENSMUSG00000002409.18	Dyrk1b	2.85251	2.67318
ENSMUSG00000002413.15	Braf	5.17617	5.73831
ENSMUSG00000002416.13	Ndufb2	1.30997	1.75124
ENSMUSG00000002428.12	Hltf	3.64379	5.88534
ENSMUSG00000002455.14	Prpf6	5.82905	5.20716
ENSMUSG00000002458.13	Rgs19	1.7005	-3.21411
ENSMUSG00000002475.16	Abhd3	4.6882	3.87996
ENSMUSG00000002477.5	Snrpd1	3.39819	3.91344
ENSMUSG00000002486.15	Tchp	3.75567	2.81151
ENSMUSG00000002489.16	Tiam1	4.20386	3.46844
ENSMUSG00000002496.10	Tsc2	4.83028	4.54311
ENSMUSG00000002500.15	Rpl3l	3.28866	-3.21411
ENSMUSG00000002504.15	Slc9a3r2	3.02004	3.61517
ENSMUSG00000002524.17	Puf60	8.2872	7.62396
ENSMUSG00000002546.17	Golga2	6.80873	5.97753
ENSMUSG00000002550.16	Uck1	5.15232	4.07008
ENSMUSG00000002565.16	Scin	2.31311	3.67216
ENSMUSG00000002578.18	Ikzf4	-1.10936	0.131262
ENSMUSG00000002580.7	Mien1	6.33843	5.09908
ENSMUSG00000002603.15	Tgfb1	1.98609	3.11263
ENSMUSG00000002608.8	Ccdc97	5.57107	5.097
ENSMUSG00000002625.10	Akap8l	6.27025	5.10737
ENSMUSG00000002633.4	Shh	2.14924	-3.21411
ENSMUSG00000002635.11	Pdcd2l	3.17013	3.59173
ENSMUSG00000002658.9	Gtf2f1	6.32569	4.97774
ENSMUSG00000002660.8	Clpp	6.28129	5.80353
ENSMUSG00000002661.14	Alkbh7	3.35704	3.4359
ENSMUSG00000002668.8	Dennd1c	3.23516	4.38845
ENSMUSG00000002679.14	Med6	4.24954	4.1881
ENSMUSG00000002718.14	Cse1l	2.87601	6.03298
ENSMUSG00000002728.14	Naa20	6.17402	6.6551
ENSMUSG00000002731.6	Prkra	5.03198	3.73235
ENSMUSG00000002733.8	Plekha3	4.29383	4.49338
ENSMUSG00000002741.9	Ykt6	6.83669	5.90449
ENSMUSG00000002748.7	Baz1b	4.9206	6.44224
ENSMUSG00000002763.16	Pex6	5.76914	6.19537
ENSMUSG00000002767.13	Mrpl2	6.43748	4.88917
ENSMUSG00000002768.8	Mea1	7.49702	6.23562
ENSMUSG00000002769.9	Gnmt	-2.58165	1.59496
ENSMUSG00000002771.12	Grin2d	4.28068	2.87114
ENSMUSG00000002778.14	Kdelr1	6.10486	5.01346
ENSMUSG00000002781.19	Tmem143	4.30685	3.49396
ENSMUSG00000002797.9	Ggct	-3.21411	0.424518
ENSMUSG00000002799.6	Jag2	3.18901	4.47107
ENSMUSG00000002803.14	Btbd6	3.34025	4.0573
ENSMUSG00000002804.4	Nudt14	5.01091	3.55584
ENSMUSG00000002808.7	Epdr1	1.96433	2.05536
ENSMUSG00000002812.4	Flii	7.19821	6.78544
ENSMUSG00000002814.15	Top3a	4.99222	5.36586
ENSMUSG00000002820.6	Atg4d	6.96204	4.98225
ENSMUSG00000002825.8	Qtrt1	6.12706	6.26278
ENSMUSG00000002833.11	Hdgfl2	3.39005	3.2833
ENSMUSG00000002835.9	Chaf1a	6.32782	5.05047
ENSMUSG00000002844.9	Adprh	3.65741	4.1881
ENSMUSG00000002845.14	Tmem39a	3.52249	4.71569
ENSMUSG00000002846.9	Timmdc1	4.29818	4.02266
ENSMUSG00000002870.8	Mcm2	4.26297	4.96183
ENSMUSG00000002871.14	Tpra1	4.81212	4.20751
ENSMUSG00000002881.14	Nab1	6.87144	6.30213
ENSMUSG00000002885.14	Adgre5	4.38671	5.15813
ENSMUSG00000002897.5	Il17ra	6.33207	5.07181
ENSMUSG00000002900.17	Lamb1	-2.58165	1.30902
ENSMUSG00000002908.17	Kcnn1	1.00363	2.65067
ENSMUSG00000002910.11	Arrdc2	5.1207	-1.96644
ENSMUSG00000002944.15	Cd36	3.12182	3.26859
ENSMUSG00000002949.15	Timm44	6.90894	6.73418
ENSMUSG00000002957.11	Ap2a2	6.66693	6.86337
ENSMUSG00000002963.17	Pnkp	6.15253	4.66043
ENSMUSG00000002968.9	Med25	7.61254	7.02906
ENSMUSG00000002980.14	Bcam	4.39893	4.78709
ENSMUSG00000002981.10	Clptm1	8.78537	8.22981
ENSMUSG00000002983.17	Relb	5.60661	4.57932
ENSMUSG00000002984.17	Tomm40	7.94832	7.54301
ENSMUSG00000002985.16	Apoe	2.62184	2.81151
ENSMUSG00000002996.17	Hbp1	5.33718	6.05992
ENSMUSG00000002997.15	Prkar2b	2.77964	3.27596
ENSMUSG00000003031.14	Cdkn1b	2.85251	1.33749
ENSMUSG00000003032.8	Klf4	7.52469	7.56236
ENSMUSG00000003033.15	Ap1m1	5.17143	5.11767
ENSMUSG00000003037.16	Rab8a	6.3182	6.31202
ENSMUSG00000003038.15	Hmgn2	3.85359	5.29687
ENSMUSG00000003039.9	Fam32a	6.8072	6.44224
ENSMUSG00000003051.13	Elf3	8.28583	7.63547
ENSMUSG00000003053.17	Cyp2c29	8.39149	8.13772
ENSMUSG00000003062.13	Stard3nl	5.80017	5.78814
ENSMUSG00000003068.17	Stk11	6.24001	6.48024
ENSMUSG00000003070.6	Efna2	-3.21411	0.876464
ENSMUSG00000003072.15	Atp5d	8.4804	7.33021
ENSMUSG00000003099.11	Ppp5c	6.21605	6.28761
ENSMUSG00000003119.14	Cdk12	5.705	5.52747
ENSMUSG00000003123.15	Lipe	3.37364	5.06118
ENSMUSG00000003131.7	Pafah1b2	5.71805	6.76463
ENSMUSG00000003134.10	Tbc1d8	4.25851	5.16807
ENSMUSG00000003135.15	Cnot11	5.11824	4.92947
ENSMUSG00000003154.15	Foxj2	5.04758	4.56434
ENSMUSG00000003161.15	Sri	8.67041	8.36061
ENSMUSG00000003184.15	Irf3	5.64643	5.86226
ENSMUSG00000003190.12	Bcl2l12	4.35362	4.4614
ENSMUSG00000003199.16	Mpnd	5.78163	5.86103
ENSMUSG00000003200.10	Sh3gl1	7.30754	6.5404
ENSMUSG00000003208.9	Yju2	4.67152	4.25678
ENSMUSG00000003226.7	Ranbp2	6.16212	6.84738
ENSMUSG00000003228.9	Grk5	-0.00417315	2.29193
ENSMUSG00000003233.12	Dvl3	5.91803	5.92691
ENSMUSG00000003234.16	Abcf3	5.95573	6.71396
ENSMUSG00000003235.13	Eif2b5	7.25587	6.20891
ENSMUSG00000003269.17	Cyth2	7.00729	5.80989
ENSMUSG00000003271.17	Sult2b1	4.03673	3.26859
ENSMUSG00000003279.17	Dlgap1	3.39819	4.64057
ENSMUSG00000003299.10	Mrpl4	5.42541	5.55803
ENSMUSG00000003308.15	Keap1	6.04911	6.11748
ENSMUSG00000003309.14	Ap1m2	6.4236	6.03189
ENSMUSG00000003316.14	Glg1	6.763	7.54186
ENSMUSG00000003341.9	Atp8b3	-3.21411	-0.078369
ENSMUSG00000003344.14	Btbd2	5.81088	5.93509
ENSMUSG00000003345.16	Csnk1g2	7.39755	5.91634
ENSMUSG00000003346.14	Abhd17a	5.96397	6.29851
ENSMUSG00000003348.10	Mob3a	4.38671	4.84524
ENSMUSG00000003352.14	Cacnb3	3.5373	4.53699
ENSMUSG00000003355.7	Fkbp11	4.40298	4.62622
ENSMUSG00000003360.15	Ddx23	5.19264	2.82162
ENSMUSG00000003363.15	Pld3	7.77678	6.76266
ENSMUSG00000003378.9	Grik5	-2.58165	3.44901
ENSMUSG00000003379.7	Cd79a	-3.21411	2.24761
ENSMUSG00000003380.11	Rabac1	6.90822	5.76737
ENSMUSG00000003382.18	Etv3	6.34896	6.22328
ENSMUSG00000003402.14	Prkcsh	6.57751	5.65169
ENSMUSG00000003411.10	Rab3b	2.33023	1.75124
ENSMUSG00000003418.11	St8sia6	4.95686	4.57335
ENSMUSG00000003420.8	Fcgrt	5.47241	4.33298
ENSMUSG00000003421.13	Nosip	6.50496	5.43335
ENSMUSG00000003423.15	Pih1d1	5.1619	4.29357
ENSMUSG00000003429.11	Rps11	9.21378	9.57357
ENSMUSG00000003435.9	Supt5	7.14722	7.84267
ENSMUSG00000003437.14	Paf1	4.68155	5.79072
ENSMUSG00000003438.17	Timm50	7.16163	7.0826
ENSMUSG00000003444.8	Med29	4.30252	3.49396
ENSMUSG00000003452.15	Bicd1	2.75451	4.36098
ENSMUSG00000003458.12	Ncstn	8.53538	7.99424
ENSMUSG00000003464.13	Pex19	7.2259	7.17619
ENSMUSG00000003500.13	Impdh1	4.58506	5.174
ENSMUSG00000003518.13	Dusp3	3.36536	2.63928
ENSMUSG00000003526.12	Prodh	5.88801	5.12585
ENSMUSG00000003527.9	Ess2	5.04758	4.7211
ENSMUSG00000003528.15	Slc25a1	8.8563	8.04069
ENSMUSG00000003531.15	Dgcr6	5.58895	4.71026
ENSMUSG00000003534.17	Ddr1	5.49724	6.5856
ENSMUSG00000003541.6	Ier3	3.62311	2.99246
ENSMUSG00000003545.3	Fosb	6.02304	6.54499
ENSMUSG00000003546.10	Klc4	6.87582	6.22994
ENSMUSG00000003549.9	Ercc1	4.83028	4.98225
ENSMUSG00000003559.8	As3mt	3.90589	3.89441
ENSMUSG00000003573.15	Homer3	6.32248	5.20716
ENSMUSG00000003575.13	Crtc1	3.21688	4.66885
ENSMUSG00000003581.14	Rnf215	3.71065	3.62097
ENSMUSG00000003585.13	Sec14l2	4.37026	4.35055
ENSMUSG00000003604.14	Aven	5.16429	4.3679
ENSMUSG00000003617.16	Cp	2.0902	-2.66993
ENSMUSG00000003623.4	Crot	6.66525	7.45237
ENSMUSG00000003644.17	Rps6ka1	9.0979	8.93548
ENSMUSG00000003660.10	Snrnp200	6.3842	6.24034
ENSMUSG00000003662.10	Ciao1	1.16492	3.129
ENSMUSG00000003680.16	Taf6l	4.29383	2.85154
ENSMUSG00000003721.14	Insig2	6.22865	6.43073
ENSMUSG00000003731.13	Kpna6	3.03055	4.13639
ENSMUSG00000003746.16	Man1a	6.30744	6.70511
ENSMUSG00000003752.9	Itpkc	5.02674	6.25627
ENSMUSG00000003762.13	Coq8b	4.02101	2.78075
ENSMUSG00000003778.14	Brd8	5.76914	5.973
ENSMUSG00000003779.16	Kif20a	3.29739	5.42509
ENSMUSG00000003808.18	Farsa	5.65834	4.73722
ENSMUSG00000003809.14	Gcdh	3.19836	4.87467
ENSMUSG00000003810.13	Mast2	7.44594	7.04641
ENSMUSG00000003812.13	Dnase2a	4.96783	5.19749
ENSMUSG00000003813.15	Rad23a	7.2709	6.51336
ENSMUSG00000003814.8	Calr	6.39948	6.59005
ENSMUSG00000003824.12	Syce2	2.6897	4.44187
ENSMUSG00000003847.16	Nfat5	5.25444	5.65735
ENSMUSG00000003848.14	Nob1	5.41943	5.27312
ENSMUSG00000003849.8	Nqo1	7.7199	7.28022
ENSMUSG00000003863.18	Ppfia3	1.7522	-1.7119
ENSMUSG00000003865.16	Gys1	5.98033	6.00884
ENSMUSG00000003868.14	Ruvbl2	6.90822	7.14483
ENSMUSG00000003873.11	Bax	6.1197	5.72759
ENSMUSG00000003923.14	Tfam	3.09203	4.34003
ENSMUSG00000003929.11	Zfp81	0.614213	4.81012
ENSMUSG00000003934.5	Efnb3	-3.21411	0.755098
ENSMUSG00000003948.17	Mmd	-2.14344	1.47196
ENSMUSG00000003955.8	Fam162a	7.46009	7.1179
ENSMUSG00000003970.9	Rpl8	8.86971	7.61308
ENSMUSG00000003992.15	Ssbp2	0.772809	-1.7119
ENSMUSG00000004018.9	Fancl	2.60788	0.47664
ENSMUSG00000004032.10	Gstm5	3.91158	4.48704
ENSMUSG00000004035.12	Gstm7	-2.14344	-0.41575
ENSMUSG00000004038.9	Gstm3	9.69736	9.08082
ENSMUSG00000004040.16	Stat3	6.83444	8.15156
ENSMUSG00000004043.14	Stat5a	3.37364	2.87114
ENSMUSG00000004044.9	Cavin1	3.8237	5.16211
ENSMUSG00000004054.9	Map3k11	6.79724	6.01326
ENSMUSG00000004056.15	Akt2	4.8776	5.3572
ENSMUSG00000004069.17	Dnaja3	7.75754	6.75213
ENSMUSG00000004070.15	Hmox2	6.39237	5.77909
ENSMUSG00000004071.13	Cdip1	7.15565	7.25945
ENSMUSG00000004085.14	Map3k20	4.21311	4.08694
ENSMUSG00000004096.9	Cwc15	5.60836	3.84569
ENSMUSG00000004099.16	Dnmt1	2.38037	4.99571
ENSMUSG00000004100.12	Ppan	4.66141	4.34003
ENSMUSG00000004113.18	Cacna1b	3.6776	1.44605
ENSMUSG00000004127.12	Trmt10a	2.22438	3.60935
ENSMUSG00000004151.17	Etv1	0.669038	-3.21411
ENSMUSG00000004187.11	Kifc2	3.6776	3.17705
ENSMUSG00000004207.14	Psap	9.15438	8.44744
ENSMUSG00000004221.16	Ikbkg	7.77639	7.03015
ENSMUSG00000004233.14	Wars2	2.06997	4.11188
ENSMUSG00000004264.17	Phb2	7.67875	7.04263
ENSMUSG00000004266.15	Ptpn6	4.4585	2.52016
ENSMUSG00000004268.11	Emg1	6.34791	6.22328
ENSMUSG00000004270.13	Lpcat3	7.90401	8.05147
ENSMUSG00000004285.12	Atp6v1f	6.60589	6.03732
ENSMUSG00000004317.14	Clcn5	6.45611	5.6853
ENSMUSG00000004319.15	Clcn3	5.48774	7.51251
ENSMUSG00000004347.17	Pde1c	1.47291	-0.992068
ENSMUSG00000004356.8	Utp20	3.34867	3.87512
ENSMUSG00000004364.14	Cul3	6.88959	6.63087
ENSMUSG00000004366.4	Sst	3.66417	2.43051
ENSMUSG00000004371.15	Il11	-1.10936	-0.323725
ENSMUSG00000004383.18	Large1	2.89912	4.48067
ENSMUSG00000004393.10	Ddx56	6.67533	6.91976
ENSMUSG00000004394.12	Tmed4	6.76063	7.64368
ENSMUSG00000004446.12	Bid	3.84766	5.29324
ENSMUSG00000004451.14	Ralb	6.48505	6.26926
ENSMUSG00000004455.16	Ppp1cc	4.77511	5.15013
ENSMUSG00000004460.17	Dnajb11	6.93364	7.12914
ENSMUSG00000004462.7	Tbccd1	-0.780709	4.35404
ENSMUSG00000004508.6	Gab2	4.31547	3.72159
ENSMUSG00000004530.12	Coro1c	7.64709	6.58708
ENSMUSG00000004535.12	Tax1bp1	8.16943	8.59548
ENSMUSG00000004552.16	Ctse	11.9313	11.4295
ENSMUSG00000004558.15	Ndrg2	2.95535	4.74521
ENSMUSG00000004561.14	Mettl17	3.95083	-2.66993
ENSMUSG00000004562.16	Arhgef40	4.90641	5.64317
ENSMUSG00000004565.15	Pnpla6	6.2149	4.64057
ENSMUSG00000004567.16	Mcoln1	6.27467	5.24522
ENSMUSG00000004568.13	Arhgef18	6.27578	5.91752
ENSMUSG00000004591.16	Pkn2	5.93351	5.00683
ENSMUSG00000004626.14	Stxbp2	8.17418	7.66385
ENSMUSG00000004630.18	Pcp2	-1.30682	2.90957
ENSMUSG00000004633.17	Chn2	6.39847	6.18854
ENSMUSG00000004637.15	Wwox	5.25444	6.03732
ENSMUSG00000004642.13	Slbp	4.71124	3.4359
ENSMUSG00000004655.5	Aqp1	-3.21411	4.36098
ENSMUSG00000004661.15	Arid3b	2.33023	4.52466
ENSMUSG00000004665.10	Cnn2	6.54399	5.38814
ENSMUSG00000004667.18	Polr2e	7.51957	6.11851
ENSMUSG00000004677.17	Myo9b	5.86618	5.75818
ENSMUSG00000004698.11	Hdac9	2.77964	2.53253
ENSMUSG00000004748.5	Mtfp1	3.52991	4.87467
ENSMUSG00000004771.12	Rab11a	5.61361	6.93381
ENSMUSG00000004788.11	Eif2b2	5.39117	2.12233
ENSMUSG00000004789.10	Dlst	5.85736	5.67558
ENSMUSG00000004791.7	Pgf	2.96633	-3.21411
ENSMUSG00000004798.14	Ulk2	-0.935695	4.81519
ENSMUSG00000004815.12	Dgkq	5.48201	5.52128
ENSMUSG00000004843.7	Chmp2b	6.86191	5.75291
ENSMUSG00000004846.10	Plod3	3.78078	4.39185
ENSMUSG00000004849.14	Ap1s1	7.45132	7.33771
ENSMUSG00000004864.13	Mapk13	7.78262	8.3244
ENSMUSG00000004865.16	Srpk1	6.60765	6.3492
ENSMUSG00000004880.11	Lbr	5.08838	5.76868
ENSMUSG00000004895.9	Prcc	5.17143	5.05262
ENSMUSG00000004896.16	Rrnad1	5.78008	4.84524
ENSMUSG00000004897.16	Hdgf	8.00968	8.25405
ENSMUSG00000004902.7	Slc25a18	-1.30682	2.53253
ENSMUSG00000004929.12	Thop1	7.10062	6.39308
ENSMUSG00000004931.11	Apba3	4.36197	6.00774
ENSMUSG00000004933.17	Matk	-3.21411	2.46962
ENSMUSG00000004934.14	Pias4	5.97217	6.21659
ENSMUSG00000004936.8	Map2k1	7.23671	6.63732
ENSMUSG00000004937.6	Sgta	7.72961	6.67615
ENSMUSG00000004945.15	Tmem242	4.8863	5.37447
ENSMUSG00000004947.15	Dtx2	1.16492	3.01907
ENSMUSG00000004952.13	Rasa4	-3.21411	3.49396
ENSMUSG00000004961.7	Syt5	2.47572	-3.21411
ENSMUSG00000004980.16	Hnrnpa2b1	8.57786	8.859
ENSMUSG00000004988.9	Fxyd4	-3.21411	2.71717
ENSMUSG00000004994.12	Ccdc130	5.33294	3.2906
ENSMUSG00000004996.9	Mri1	4.44678	3.6553
ENSMUSG00000005034.15	Prkacb	4.87177	2.29193
ENSMUSG00000005043.13	Sgsh	3.6709	3.37541
ENSMUSG00000005054.7	Cstb	6.63802	5.94553
ENSMUSG00000005069.12	Pex5	5.42342	4.53392
ENSMUSG00000005078.16	Jkamp	3.90017	3.99612
ENSMUSG00000005087.17	Cd44	9.05929	9.0986
ENSMUSG00000005102.13	Eif2ak4	3.34867	5.18579
ENSMUSG00000005103.12	Wdr1	8.57539	7.56837
ENSMUSG00000005107.13	Slc2a9	-1.53566	2.58095
ENSMUSG00000005125.13	Ndrg1	8.68711	7.57661
ENSMUSG00000005142.10	Man2b1	7.02972	6.60987
ENSMUSG00000005148.8	Klf5	7.46009	8.3166
ENSMUSG00000005150.16	Wdr83	4.58862	4.85512
ENSMUSG00000005161.15	Prdx2	7.71868	6.85847
ENSMUSG00000005198.15	Polr2a	6.33843	6.8449
ENSMUSG00000005204.12	Senp3	5.05275	5.82253
ENSMUSG00000005225.15	Plekha8	4.9121	4.2418
ENSMUSG00000005233.16	Spc25	-2.58165	2.55694
ENSMUSG00000005237.14	Dnah2	-1.80778	1.18919
ENSMUSG00000005251.15	Ripk4	7.11796	6.07056
ENSMUSG00000005262.13	Ufd1	6.56402	5.33971
ENSMUSG00000005268.20	Prlr	2.81654	2.50769
ENSMUSG00000005299.6	Letm1	6.76928	5.53056
ENSMUSG00000005312.15	Ubqln1	8.30055	8.42296
ENSMUSG00000005354.16	Txn2	8.00802	7.45521
ENSMUSG00000005362.14	Crbn	4.06766	5.25271
ENSMUSG00000005364.11	Il5ra	-3.21411	2.39031
ENSMUSG00000005370.4	Msh6	2.85251	5.1115
ENSMUSG00000005371.15	Fbxo11	5.08838	6.1226
ENSMUSG00000005373.13	Mlxipl	5.45691	6.24599
ENSMUSG00000005374.13	Tbl2	-0.0926148	5.10323
ENSMUSG00000005378.17	Bud23	6.9231	6.22233
ENSMUSG00000005397.8	Nid1	-1.10936	0.131262
ENSMUSG00000005410.6	Mcm5	4.54532	4.88917
ENSMUSG00000005413.8	Hmox1	4.95961	4.12826
ENSMUSG00000005417.17	Mprip	7.97134	7.29888
ENSMUSG00000005442.13	Cic	5.2964	4.22666
ENSMUSG00000005447.12	Pafah1b3	5.99783	5.20909
ENSMUSG00000005469.10	Prkaca	6.77944	6.05243
ENSMUSG00000005470.8	Asf1b	-3.21411	4.75051
ENSMUSG00000005481.18	Ddx39	7.85903	7.33507
ENSMUSG00000005483.10	Dnajb1	6.07091	6.22042
ENSMUSG00000005501.14	Usp40	3.79317	5.43665
ENSMUSG00000005505.12	Kbtbd4	6.68948	6.23846
ENSMUSG00000005506.16	Celf1	6.59973	6.73685
ENSMUSG00000005510.9	Ndufs3	6.96204	6.39647
ENSMUSG00000005514.14	Por	8.49232	7.13827
ENSMUSG00000005534.10	Insr	5.0909	5.79072
ENSMUSG00000005553.14	Atp4a	-3.21411	2.39031
ENSMUSG00000005566.14	Trim28	7.54819	7.73278
ENSMUSG00000005575.16	Ube2m	7.50033	7.1045
ENSMUSG00000005580.11	Adcy9	1.23927	-0.155609
ENSMUSG00000005609.16	Ctr9	5.9152	5.73564
ENSMUSG00000005610.17	Eif4g2	8.73347	9.05145
ENSMUSG00000005615.15	Pcyt1a	5.76443	6.54499
ENSMUSG00000005621.11	Zfp592	5.52722	5.21868
ENSMUSG00000005625.15	Psmd4	8.50321	7.47537
ENSMUSG00000005640.11	Insrr	1.5034	-3.21411
ENSMUSG00000005656.9	Snx6	5.94466	6.61715
ENSMUSG00000005667.8	Mthfd2	7.26535	6.70443
ENSMUSG00000005674.9	Tomm40l	3.84171	4.66043
ENSMUSG00000005677.14	Nr1i3	3.84171	4.49021
ENSMUSG00000005681.12	Apoa2	1.16492	-3.21411
ENSMUSG00000005682.9	Pan2	4.93465	4.74255
ENSMUSG00000005683.8	Cs	7.97406	8.11323
ENSMUSG00000005686.17	Ampd3	4.64441	4.60881
ENSMUSG00000005687.14	Bcas2	6.15494	5.09908
ENSMUSG00000005698.15	Ctcf	5.3665	6.05778
ENSMUSG00000005699.16	Pard6a	2.06997	-3.21411
ENSMUSG00000005705.10	Agrp	5.47048	4.23425
ENSMUSG00000005718.8	Tfap4	3.39005	2.58095
ENSMUSG00000005732.14	Ranbp1	5.42142	6.07585
ENSMUSG00000005763.15	Cd247	-1.80778	2.947
ENSMUSG00000005774.12	Rfx5	2.06997	2.15469
ENSMUSG00000005779.12	Psmb4	5.5925	5.58202
ENSMUSG00000005802.12	Slc30a4	4.95134	5.53824
ENSMUSG00000005803.14	Sqor	7.9669	5.4994
ENSMUSG00000005804.14	Bloc1s6	3.76828	4.73186
ENSMUSG00000005813.12	Metap1	5.25892	6.09056
ENSMUSG00000005823.9	Gpr108	7.2173	6.99485
ENSMUSG00000005836.10	Gata6	6.26914	5.98879
ENSMUSG00000005846.12	Rsl1d1	5.98708	7.25339
ENSMUSG00000005871.15	Apc	7.39196	7.49327
ENSMUSG00000005873.6	Reep5	6.7903	5.77909
ENSMUSG00000005881.13	Ergic3	7.83975	7.41571
ENSMUSG00000005882.18	Uqcc1	5.58539	5.69359
ENSMUSG00000005886.14	Ncoa2	4.82425	6.30933
ENSMUSG00000005893.14	Nr2c2	4.69482	5.3095
ENSMUSG00000005897.14	Nr2c1	5.62406	3.71618
ENSMUSG00000005899.14	Smpd4	4.35362	5.02882
ENSMUSG00000005907.14	Pex1	2.33023	4.2972
ENSMUSG00000005917.15	Otx1	-3.21411	0.988408
ENSMUSG00000005936.19	Kctd20	6.49836	5.38814
ENSMUSG00000005947.11	Itgae	1.87388	3.03654
ENSMUSG00000005949.9	Ctns	2.75451	3.87512
ENSMUSG00000005951.13	Shpk	0.614213	4.07008
ENSMUSG00000005958.15	Ephb3	4.39487	3.06235
ENSMUSG00000005968.14	Tuft1	6.36462	6.81674
ENSMUSG00000005973.6	Rcn1	1.27505	-3.21411
ENSMUSG00000005980.15	Dnase1	2.76713	2.95621
ENSMUSG00000005981.11	Trap1	6.55858	6.7268
ENSMUSG00000005983.15	1700037C18Rik	5.75178	4.34003
ENSMUSG00000006005.18	Tpr	7.80153	7.75207
ENSMUSG00000006010.14	Odr4	4.24954	5.77389
ENSMUSG00000006014.16	Prg4	2.11015	1.9113
ENSMUSG00000006019.15	Dhx34	4.34943	-2.66993
ENSMUSG00000006021.5	Kptn	2.16839	2.87114
ENSMUSG00000006024.13	Napa	8.57987	8.37977
ENSMUSG00000006050.12	Sra1	7.57086	6.62799
ENSMUSG00000006057.15	Atp5g1	8.00269	7.48852
ENSMUSG00000006058.10	Snf8	5.81696	4.89636
ENSMUSG00000006095.12	Tbcb	6.98586	4.79993
ENSMUSG00000006127.9	Inpp5k	5.08587	4.96411
ENSMUSG00000006134.4	Crkl	4.65803	5.2896
ENSMUSG00000006154.13	Eps8l1	6.50685	4.96867
ENSMUSG00000006169.20	Clint1	7.33376	7.70129
ENSMUSG00000006179.9	Prss16	0.557221	-3.21411
ENSMUSG00000006191.17	Cdkal1	4.53429	4.30443
ENSMUSG00000006215.12	Zbtb17	3.46942	3.8004
ENSMUSG00000006218.4	Fam131c	3.19836	-3.21411
ENSMUSG00000006219.12	Fblim1	6.47643	6.47624
ENSMUSG00000006241.16	Ccdc159	0.915684	-2.66993
ENSMUSG00000006262.15	Mob1b	5.71805	5.95474
ENSMUSG00000006273.14	Atp6v1b2	7.50646	8.07438
ENSMUSG00000006276.10	Eps15l1	4.83328	6.0769
ENSMUSG00000006281.8	Tep1	4.53429	4.31878
ENSMUSG00000006288.8	Ttc5	5.5566	5.41844
ENSMUSG00000006289.14	Osgep	3.62311	3.41602
ENSMUSG00000006299.13	Aamp	7.94555	7.68477
ENSMUSG00000006301.17	Tmbim1	8.68545	7.46048
ENSMUSG00000006304.14	Arpc2	9.87502	9.25961
ENSMUSG00000006307.16	Kmt2b	5.05789	4.86003
ENSMUSG00000006310.10	Zbtb32	-2.14344	4.30082
ENSMUSG00000006313.5	Upk1a	-2.14344	0.755098
ENSMUSG00000006315.9	Tmem147	6.54032	6.97176
ENSMUSG00000006333.14	Rps9	8.80099	8.09198
ENSMUSG00000006335.16	Tfpt	3.85359	3.17705
ENSMUSG00000006345.10	Ggt1	7.06273	5.39493
ENSMUSG00000006356.10	Crip2	4.62374	5.15813
ENSMUSG00000006360.11	Crip1	5.85736	5.34323
ENSMUSG00000006362.16	Cbfa2t3	3.35704	3.26118
ENSMUSG00000006369.14	Fbln1	3.62311	5.85366
ENSMUSG00000006373.10	Pgrmc1	6.40656	5.97527
ENSMUSG00000006390.15	Elovl1	8.14728	7.72404
ENSMUSG00000006392.16	Med8	6.08736	5.47078
ENSMUSG00000006395.16	Hyi	2.26053	1.68633
ENSMUSG00000006398.15	Cdc20	-3.21411	5.33619
ENSMUSG00000006411.12	Nectin4	3.72365	1.64137
ENSMUSG00000006412.10	Pfdn2	5.81999	4.90827
ENSMUSG00000006418.17	Rnf114	7.08117	6.44551
ENSMUSG00000006423.15	C330007P06Rik	2.63567	1.02387
ENSMUSG00000006442.10	Srm	6.6094	6.62294
ENSMUSG00000006445.3	Epha2	7.01459	5.73162
ENSMUSG00000006463.13	Zdhhc24	3.73011	4.83779
ENSMUSG00000006464.9	Bbs1	3.50753	2.58095
ENSMUSG00000006471.18	Ndor1	3.84766	3.4359
ENSMUSG00000006476.19	Nsmf	3.45389	2.39031
ENSMUSG00000006494.11	Pdk1	5.71805	6.98813
ENSMUSG00000006498.16	Ptbp1	7.0447	7.26316
ENSMUSG00000006517.5	Mvd	5.09841	6.73083
ENSMUSG00000006519.11	Cyba	6.23661	5.96504
ENSMUSG00000006526.13	Stimate	5.40132	4.52775
ENSMUSG00000006527.16	Sfmbt1	2.16839	4.60881
ENSMUSG00000006538.12	Ihh	7.24238	6.27018
ENSMUSG00000006567.11	Atp7b	0.436004	2.79107
ENSMUSG00000006575.14	Rundc3a	3.05134	4.3679
ENSMUSG00000006576.16	Slc4a3	2.63567	-2.66993
ENSMUSG00000006586.15	Runx1t1	-3.21411	-0.23722
ENSMUSG00000006587.6	Snai3	3.42233	4.75842
ENSMUSG00000006589.8	Aprt	7.76896	6.95349
ENSMUSG00000006599.13	Gtf2h1	5.09841	4.7184
ENSMUSG00000006611.15	Hfe	3.79933	-1.7119
ENSMUSG00000006638.15	Abhd1	4.7145	4.16843
ENSMUSG00000006641.12	Slc5a6	4.65123	2.67318
ENSMUSG00000006642.3	Tcf23	6.06325	4.4614
ENSMUSG00000006651.8	Aplp1	3.28866	4.11599
ENSMUSG00000006673.14	Qrich1	5.45886	6.18071
ENSMUSG00000006675.10	P4htm	-3.21411	2.34897
ENSMUSG00000006676.16	Usp19	5.16667	6.48581
ENSMUSG00000006678.6	Pola1	3.25322	5.07815
ENSMUSG00000006699.17	Cdc42	7.75279	7.70744
ENSMUSG00000006705.13	Pknox1	5.19731	2.34897
ENSMUSG00000006715.11	Gmnn	-1.53566	4.35055
ENSMUSG00000006717.7	Acot13	5.95986	5.14611
ENSMUSG00000006728.12	Cdk4	7.48131	7.87914
ENSMUSG00000006731.10	B4galnt1	8.34095	7.47096
ENSMUSG00000006732.14	Mettl1	4.56352	5.51973
ENSMUSG00000006736.9	Tspan31	6.95861	7.03614
ENSMUSG00000006740.14	Kif5b	8.21188	8.65659
ENSMUSG00000006763.14	Saal1	2.26053	2.52016
ENSMUSG00000006764.8	Tph2	-2.14344	1.66402
ENSMUSG00000006777.7	Krt23	8.06694	8.00897
ENSMUSG00000006782.16	Cnp	7.68292	7.79279
ENSMUSG00000006784.14	Ttc25	3.1606	1.47196
ENSMUSG00000006800.14	Sulf2	7.64666	7.20641
ENSMUSG00000006818.5	Sod2	6.46486	5.65169
ENSMUSG00000006850.8	Tmco6	2.62184	4.56735
ENSMUSG00000006906.10	Stambp	4.24504	5.12993
ENSMUSG00000006920.14	Ezh1	6.47835	6.44551
ENSMUSG00000006931.15	P3h4	3.5373	-1.96644
ENSMUSG00000006932.17	Ctnnb1	7.88278	8.82642
ENSMUSG00000006941.5	Eif1b	3.52991	4.01386
ENSMUSG00000006998.16	Psmd2	8.71139	7.63332
ENSMUSG00000007029.16	Vars	7.33429	7.93347
ENSMUSG00000007033.4	Hspa1l	-3.21411	1.18919
ENSMUSG00000007034.15	Slc44a4	6.87727	6.7983
ENSMUSG00000007035.15	Msh5	3.65741	-0.00505483
ENSMUSG00000007036.15	Abhd16a	6.7035	6.7092
ENSMUSG00000007038.5	Neu1	6.04004	5.05691
ENSMUSG00000007039.12	Ddah2	-3.21411	2.41724
ENSMUSG00000007041.9	Clic1	9.70763	8.74857
ENSMUSG00000007050.17	Lsm2	3.68427	3.90396
ENSMUSG00000007080.14	Pole	-1.80778	3.76939
ENSMUSG00000007207.10	Stx1a	2.79205	3.00139
ENSMUSG00000007338.10	Mrpl49	4.50821	4.75315
ENSMUSG00000007379.15	Dennd2c	0.721856	2.55694
ENSMUSG00000007411.16	Mark3	5.73421	6.15495
ENSMUSG00000007415.15	Gatad1	5.83805	5.37447
ENSMUSG00000007458.14	M6pr	7.3183	7.20448
ENSMUSG00000007564.15	Ppp2r1a	7.82737	7.45318
ENSMUSG00000007570.16	Fance	3.55924	2.67318
ENSMUSG00000007589.9	Tinf2	3.69752	4.64057
ENSMUSG00000007603.9	Dus3l	4.54165	4.78967
ENSMUSG00000007610.15	Gtpbp3	3.17013	3.76939
ENSMUSG00000007613.15	Tgfbr1	4.74034	4.92009
ENSMUSG00000007617.18	Homer1	4.89208	4.5823
ENSMUSG00000007656.13	Arpp19	7.02053	6.79446
ENSMUSG00000007659.18	Bcl2l1	6.55767	6.93905
ENSMUSG00000007670.10	Khsrp	5.13294	6.09056
ENSMUSG00000007721.6	Ccdc124	6.30203	5.70865
ENSMUSG00000007739.10	Cct4	7.60948	7.27471
ENSMUSG00000007777.9	0610009B22Rik	5.25892	5.37619
ENSMUSG00000007812.16	Zfp655	5.83055	6.0769
ENSMUSG00000007815.13	Rhoa	6.46872	5.38132
ENSMUSG00000007817.15	Zmiz1	5.21353	6.22709
ENSMUSG00000007827.10	Ankrd26	2.75451	4.60296
ENSMUSG00000007833.15	Aldh16a1	5.03459	6.06205
ENSMUSG00000007836.6	Hnrnpa0	5.52351	5.98879
ENSMUSG00000007837.11	Prrg2	5.47433	4.20365
ENSMUSG00000007850.16	Hnrnph1	5.75654	6.52501
ENSMUSG00000007867.9	Ift43	4.18517	4.93413
ENSMUSG00000007872.3	Id3	2.88761	4.2605
ENSMUSG00000007880.16	Arid1a	5.34982	5.85489
ENSMUSG00000007891.16	Ctsd	7.3843	6.27847
ENSMUSG00000007892.8	Rplp1	7.8777	7.05018
ENSMUSG00000007944.8	Ttc9b	1.00363	0.255804
ENSMUSG00000007946.11	Phox2a	0.557221	0.988408
ENSMUSG00000007950.9	Abhd8	2.79205	1.70829
ENSMUSG00000007987.12	Ift22	4.52317	2.40384
ENSMUSG00000007989.7	Fzd3	3.65741	1.87292
ENSMUSG00000008035.12	Mid1ip1	9.15992	8.13974
ENSMUSG00000008036.11	Ap2s1	5.60836	5.06969
ENSMUSG00000008090.14	Fgfrl1	-1.53566	3.34068
ENSMUSG00000008136.14	Fhl2	5.37064	6.38202
ENSMUSG00000008140.18	Emc10	6.80108	5.32912
ENSMUSG00000008153.12	Clstn3	-3.21411	0.914752
ENSMUSG00000008167.14	Fbxw9	5.55296	4.92478
ENSMUSG00000008200.15	Fnbp4	4.84225	6.03624
ENSMUSG00000008206.16	Cers4	3.5373	4.92713
ENSMUSG00000008226.14	Scrn3	2.20596	3.38907
ENSMUSG00000008301.11	Phax	5.33929	4.46463
ENSMUSG00000008305.18	Tle1	5.75654	6.35704
ENSMUSG00000008307.11	1700109H08Rik	-0.780709	4.02266
ENSMUSG00000008333.12	Snrpb2	3.39005	4.67444
ENSMUSG00000008348.9	Ubc	8.93827	8.168
ENSMUSG00000008373.16	Prpf31	6.39543	5.50098
ENSMUSG00000008384.8	Sertad1	5.30725	4.16446
ENSMUSG00000008393.9	Carhsp1	6.29115	5.4151
ENSMUSG00000008398.16	Elk3	4.33255	4.40872
ENSMUSG00000008429.8	Herpud2	5.54565	3.69983
ENSMUSG00000008435.15	Rdh13	2.93312	4.74786
ENSMUSG00000008450.8	Nutf2	5.49154	4.97774
ENSMUSG00000008461.6	Fut1	3.31468	-3.21411
ENSMUSG00000008475.13	Arpc5	7.94138	8.40415
ENSMUSG00000008496.19	Pou2f2	0.772809	-3.21411
ENSMUSG00000008540.11	Mgst1	7.9161	8.23738
ENSMUSG00000008575.17	Nfib	5.24094	7.05125
ENSMUSG00000008601.12	Rab25	6.98653	6.71396
ENSMUSG00000008604.11	Ubqln4	7.66995	6.95751
ENSMUSG00000008668.15	Rps18	10.6139	11.111
ENSMUSG00000008682.13	Rpl10	9.4889	8.52973
ENSMUSG00000008683.16	Rps15a	7.65941	7.667
ENSMUSG00000008690.15	Ncaph2	6.51435	5.13196
ENSMUSG00000008730.17	Hipk1	6.44732	6.31202
ENSMUSG00000008734.9	Gprc5b	2.87601	-3.21411
ENSMUSG00000008763.16	Man1a2	5.48201	7.0225
ENSMUSG00000008822.15	Acyp1	2.63567	1.61835
ENSMUSG00000008855.17	Hdac5	4.37026	5.98205
ENSMUSG00000008859.8	Rala	7.11796	6.39647
ENSMUSG00000008892.12	Vdac3	6.81102	6.1429
ENSMUSG00000008958.14	Vps72	6.40958	5.97187
ENSMUSG00000008976.16	Gabpa	4.34523	4.60296
ENSMUSG00000008999.7	Bmp7	3.00946	0.255804
ENSMUSG00000009013.5	Dynll1	7.45961	6.02534
ENSMUSG00000009030.14	Pdcl	3.63693	3.20821
ENSMUSG00000009035.15	Tmem184b	6.77085	4.03139
ENSMUSG00000009073.16	Nf2	6.50779	5.83756
ENSMUSG00000009075.2	Cabp7	3.04098	2.6278
ENSMUSG00000009076.10	Zmat5	4.18517	3.62675
ENSMUSG00000009079.16	Ewsr1	8.84816	8.68023
ENSMUSG00000009090.17	Ap1b1	7.7199	6.07056
ENSMUSG00000009112.4	Bcl2l13	5.58895	5.87324
ENSMUSG00000009145.6	Dqx1	3.6776	4.87224
ENSMUSG00000009207.15	Lnpk	2.00752	3.16121
ENSMUSG00000009246.14	Trpm5	5.0934	4.63198
ENSMUSG00000009248.6	Ascl2	2.89912	3.16915
ENSMUSG00000009281.6	Rarres2	3.00946	-0.078369
ENSMUSG00000009291.13	Pttg1ip	8.11525	7.4909
ENSMUSG00000009292.18	Trpm2	3.46168	-2.27572
ENSMUSG00000009293.17	Ube2g2	7.36263	5.89015
ENSMUSG00000009376.15	Met	5.90667	6.22614
ENSMUSG00000009394.13	Syn2	2.63567	0.0647132
ENSMUSG00000009406.13	Elk1	2.16839	2.48242
ENSMUSG00000009418.16	Nav1	1.98609	4.92478
ENSMUSG00000009470.17	Tnpo1	6.60149	6.27571
ENSMUSG00000009535.13	Rnmt	4.69152	3.59762
ENSMUSG00000009545.14	Kcnq1	6.82466	6.80914
ENSMUSG00000009549.14	Srp14	5.98033	5.23769
ENSMUSG00000009555.16	Cdk9	7.1912	6.32185
ENSMUSG00000009563.16	Tor2a	6.40656	6.1419
ENSMUSG00000009566.12	Fpgs	4.28946	3.06235
ENSMUSG00000009569.14	Mrtfb	5.26115	5.4151
ENSMUSG00000009575.14	Cbx5	5.1738	6.00663
ENSMUSG00000009585.18	Apobec3	4.3578	5.00683
ENSMUSG00000009614.16	Sardh	4.40702	-1.1412
ENSMUSG00000009621.18	Vav2	5.28328	3.82574
ENSMUSG00000009630.10	Ppp2cb	7.73122	6.76266
ENSMUSG00000009633.3	G0s2	2.49102	2.00301
ENSMUSG00000009640.11	Dmap1	0.497886	4.54617
ENSMUSG00000009646.13	Pla2g12b	5.78319	4.23803
ENSMUSG00000009647.13	Mcu	8.00102	7.01756
ENSMUSG00000009654.4	Oit3	0.232639	-1.30755
ENSMUSG00000009681.10	Bcr	5.52908	5.57457
ENSMUSG00000009687.14	Fxyd5	-3.21411	1.36541
ENSMUSG00000009733.9	Tfcp2	3.89443	-1.7119
ENSMUSG00000009739.17	Pou6f1	-2.58165	3.76416
ENSMUSG00000009741.15	Ubp1	6.56311	7.01536
ENSMUSG00000009772.15	Nuak2	3.69752	-2.66993
ENSMUSG00000009828.15	Cilk1	7.09375	6.41912
ENSMUSG00000009863.14	Sdhb	8.5464	8.15181
ENSMUSG00000009894.15	Snap47	4.95134	4.64057
ENSMUSG00000009905.5	Kdsr	4.10791	4.47107
ENSMUSG00000009907.17	Vps4b	6.99393	6.98588
ENSMUSG00000009927.9	Rps25	7.10435	6.42328
ENSMUSG00000009995.17	Taz	6.0504	4.49654
ENSMUSG00000010025.19	Aldh3a2	8.70771	7.61308
ENSMUSG00000010045.2	Tmem115	7.03234	5.51038
ENSMUSG00000010047.12	Hyal2	5.89522	5.9696
ENSMUSG00000010048.10	Ifrd2	6.72953	6.22519
ENSMUSG00000010051.15	Hyal1	2.20596	-2.27572
ENSMUSG00000010054.4	Tusc2	6.29115	4.68832
ENSMUSG00000010057.8	Nprl2	3.4382	0.526944
ENSMUSG00000010067.13	Rassf1	7.39958	6.30664
ENSMUSG00000010080.15	Epn3	7.62082	5.45137
ENSMUSG00000010095.13	Slc3a2	9.65301	7.83146
ENSMUSG00000010097.15	Nxf1	6.97909	7.17324
ENSMUSG00000010110.17	Stx5a	6.02041	5.64886
ENSMUSG00000010175.13	Prox1	2.57954	2.91902
ENSMUSG00000010277.7	2610507B11Rik	8.06119	7.61381
ENSMUSG00000010290.7	AI597479	4.7499	1.68633
ENSMUSG00000010307.7	Tmem86a	-0.0926148	3.16121
ENSMUSG00000010342.16	Tex14	2.57954	2.23254
ENSMUSG00000010358.13	Ifi35	7.53072	5.95129
ENSMUSG00000010362.9	Rdm1	2.1873	3.53755
ENSMUSG00000010376.15	Nedd8	6.28787	6.14492
ENSMUSG00000010392.8	Gosr1	6.21835	5.74762
ENSMUSG00000010406.12	Mrpl52	5.23867	5.22631
ENSMUSG00000010453.12	Kansl3	5.9363	5.77389
ENSMUSG00000010492.10	Uckl1os	1.34406	3.68329
ENSMUSG00000010517.7	Faf1	6.88236	6.19342
ENSMUSG00000010538.14	Tsacc	0.0791585	2.82162
ENSMUSG00000010554.14	Mettl16	3.61615	4.23425
ENSMUSG00000010601.14	Apol7a	3.92291	2.69534
ENSMUSG00000010607.8	Pigyl	5.18795	3.81565
ENSMUSG00000010608.15	Rbm25	5.80477	7.22796
ENSMUSG00000010609.15	Psen2	4.23599	4.54921
ENSMUSG00000010651.4	Acaa1b	3.56647	5.01787
ENSMUSG00000010660.3	Plcd1	0.30366	1.61835
ENSMUSG00000010663.5	Fads1	0.869613	5.64317
ENSMUSG00000010721.15	Lmbr1	3.19836	4.77933
ENSMUSG00000010755.17	Cars	7.34958	7.14734
ENSMUSG00000010760.5	Phlda2	4.40298	3.19272
ENSMUSG00000010830.8	Kdelr3	3.20765	2.03812
ENSMUSG00000010911.12	Apip	3.38187	4.92713
ENSMUSG00000010914.10	Pdhx	4.75308	5.8137
ENSMUSG00000010936.11	Vac14	5.51605	4.8771
ENSMUSG00000011008.13	Mcoln2	-0.00417315	-0.619536
ENSMUSG00000011034.6	Slc5a1	7.87187	9.00714
ENSMUSG00000011096.17	Akt1s1	5.96534	4.66885
ENSMUSG00000011114.18	Tbrg1	8.17477	6.9638
ENSMUSG00000011148.14	Adssl1	-3.21411	3.68883
ENSMUSG00000011158.8	Brf1	5.93211	6.63302
ENSMUSG00000011179.8	Odc1	5.25892	5.00683
ENSMUSG00000011254.16	Thg1l	2.72894	2.1706
ENSMUSG00000011257.19	Pabpc4	5.49344	5.86959
ENSMUSG00000011305.11	Plin5	1.6193	-3.21411
ENSMUSG00000011306.7	Sugp1	5.3414	5.38474
ENSMUSG00000011427.16	Zfp790	4.55263	3.4359
ENSMUSG00000011589.9	Fsd1	2.53596	1.83349
ENSMUSG00000011658.16	Fuz	4.36197	4.90114
ENSMUSG00000011752.7	Pgam1	5.89809	5.62884
ENSMUSG00000011831.16	Evi5	3.34025	5.37275
ENSMUSG00000011832.16	Evi5l	-2.14344	2.1706
ENSMUSG00000011837.4	Snapc2	3.78078	3.38226
ENSMUSG00000011877.13	Git1	6.52089	6.46741
ENSMUSG00000011884.13	Gltp	7.46009	7.26501
ENSMUSG00000011958.17	Bnip2	3.11196	4.4353
ENSMUSG00000011960.12	Ccnt1	4.94302	4.94574
ENSMUSG00000012076.8	Brms1l	3.75567	4.5823
ENSMUSG00000012114.17	Med15	7.39145	6.78027
ENSMUSG00000012117.13	Dhdds	5.28986	3.71075
ENSMUSG00000012123.17	Crybg2	5.11331	5.03969
ENSMUSG00000012126.16	Ubxn11	5.45496	4.73454
ENSMUSG00000012296.16	Tjap1	5.53093	4.75579
ENSMUSG00000012350.15	Ehf	5.64301	6.19634
ENSMUSG00000012405.16	Rpl15	8.2704	7.82047
ENSMUSG00000012422.14	Tmem167	6.12828	6.7268
ENSMUSG00000012429.9	Mplkip	3.51503	2.85154
ENSMUSG00000012443.4	Kif11	1.59119	5.8137
ENSMUSG00000012483.4	Rpa3	3.61615	3.25373
ENSMUSG00000012519.14	Mlkl	5.07829	4.46463
ENSMUSG00000012535.14	Tnpo3	6.30744	6.08742
ENSMUSG00000012609.19	Ttll5	2.14924	3.91816
ENSMUSG00000012640.16	Zfp715	3.77454	4.02266
ENSMUSG00000012777.14	Acp4	1.20257	2.74931
ENSMUSG00000012819.15	Cdh23	-2.58165	0.47664
ENSMUSG00000012848.15	Rps5	10.9751	12.3641
ENSMUSG00000013076.17	Amotl1	-3.21411	2.69534
ENSMUSG00000013083.8	2200002J24Rik	0.915684	2.40384
ENSMUSG00000013089.15	Etv5	2.64937	3.76416
ENSMUSG00000013150.15	Gfod2	4.171	3.40933
ENSMUSG00000013160.7	Atp6v0d1	6.75272	6.96494
ENSMUSG00000013236.17	Ptprs	2.31311	4.84524
ENSMUSG00000013275.9	Slc41a1	4.19455	4.77673
ENSMUSG00000013338.16	Fer1l4	7.5427	7.07364
ENSMUSG00000013418.8	B4galnt2	5.7971	5.47719
ENSMUSG00000013465.19	Nelfb	7.24689	6.56544
ENSMUSG00000013483.14	Card14	4.40702	5.08865
ENSMUSG00000013495.15	Tmem175	5.21584	5.84625
ENSMUSG00000013523.13	Bcas1	8.79214	7.36043
ENSMUSG00000013539.14	Tango2	5.70007	4.7238
ENSMUSG00000013593.12	Ndufs2	7.9337	7.96944
ENSMUSG00000013622.15	Atraid	5.90667	5.49625
ENSMUSG00000013629.16	Cad	5.20428	5.84873
ENSMUSG00000013643.13	Lypd8	10.3251	8.91571
ENSMUSG00000013646.17	Sh3bp5l	5.22273	5.03317
ENSMUSG00000013662.6	Atad1	5.43533	6.25161
ENSMUSG00000013663.7	Pten	5.27447	6.60987
ENSMUSG00000013698.12	Pea15a	6.07852	5.63459
ENSMUSG00000013701.13	Timm23	6.03874	5.40841
ENSMUSG00000013736.16	Trnt1	5.20892	6.43896
ENSMUSG00000013766.11	Ly6g6e	6.38625	4.78709
ENSMUSG00000013787.15	Ehmt2	7.17353	6.00884
ENSMUSG00000013822.7	Elof1	6.08987	5.03317
ENSMUSG00000013833.15	Med16	5.76914	4.21136
ENSMUSG00000013858.14	Tmem259	5.51605	5.86959
ENSMUSG00000013928.13	Thap8	-3.21411	0.194876
ENSMUSG00000013973.12	Dedd	6.16212	4.30803
ENSMUSG00000013997.10	Nit1	6.6406	5.54436
ENSMUSG00000014039.18	Prdm15	1.82643	4.04008
ENSMUSG00000014074.17	Rnf168	3.35704	3.86538
ENSMUSG00000014075.15	Tctex1d2	2.04945	2.08924
ENSMUSG00000014077.13	Chp1	6.08231	7.10295
ENSMUSG00000014164.15	Klhl3	-3.21411	1.77225
ENSMUSG00000014177.10	Tvp23b	5.20428	5.8793
ENSMUSG00000014195.16	Dnajc7	8.3449	7.97709
ENSMUSG00000014198.15	Zfp385c	2.1873	1.85334
ENSMUSG00000014226.10	Cacybp	5.23186	5.07181
ENSMUSG00000014232.14	Cluap1	2.98806	1.79295
ENSMUSG00000014243.5	Zswim7	2.47572	3.55584
ENSMUSG00000014245.8	Pigl	4.42305	3.26859
ENSMUSG00000014294.4	Ndufa2	6.47739	5.38814
ENSMUSG00000014301.13	Pam16	4.89495	3.85064
ENSMUSG00000014303.13	Glis2	5.37889	4.432
ENSMUSG00000014313.15	Cox6c	6.78953	7.19138
ENSMUSG00000014349.7	Ube2z	7.04729	6.28122
ENSMUSG00000014351.12	Gip	5.65494	4.46463
ENSMUSG00000014353.15	Tmem87b	5.43928	7.09098
ENSMUSG00000014355.10	Anapc1	6.39135	6.68518
ENSMUSG00000014361.5	Mertk	1.89703	1.02387
ENSMUSG00000014402.15	Tsg101	5.9152	6.14089
ENSMUSG00000014418.16	Hps5	3.30606	5.23391
ENSMUSG00000014426.9	Map3k4	2.20596	3.89441
ENSMUSG00000014444.17	Piezo1	4.86591	4.77933
ENSMUSG00000014470.4	Rnf166	5.80324	5.2225
ENSMUSG00000014496.8	Ankrd28	4.77199	6.43896
ENSMUSG00000014498.9	Ankrd52	5.766	6.25254
ENSMUSG00000014503.15	Pkd2l2	2.33023	0.837132
ENSMUSG00000014504.16	Srp19	5.72938	5.585
ENSMUSG00000014547.10	Wdfy2	4.50067	1.36541
ENSMUSG00000014550.14	Rbsn	2.89912	4.94342
ENSMUSG00000014551.8	Mrps25	4.96783	4.86248
ENSMUSG00000014554.13	Dguok	2.97724	3.93223
ENSMUSG00000014592.21	Camta1	4.47398	4.39862
ENSMUSG00000014601.13	Strip1	5.06813	7.21027
ENSMUSG00000014606.14	Slc25a11	6.82466	5.99215
ENSMUSG00000014633.15	Cmc2	3.17013	1.89224
ENSMUSG00000014668.15	Chfr	5.53278	5.81875
ENSMUSG00000014725.16	Adam28	5.20196	5.85243
ENSMUSG00000014748.13	Tex261	6.32355	5.70456
ENSMUSG00000014763.8	Fam120b	4.75625	5.91634
ENSMUSG00000014767.17	Tbp	6.54215	5.41343
ENSMUSG00000014769.10	Psmb1	8.21707	6.99931
ENSMUSG00000014771.13	Pdcd2	6.39237	5.36586
ENSMUSG00000014773.13	Dll1	5.02937	3.47486
ENSMUSG00000014776.7	Nol3	2.56516	4.14849
ENSMUSG00000014778.10	Fhod1	2.46026	1.59496
ENSMUSG00000014786.8	Slc9a5	2.12983	-2.66993
ENSMUSG00000014791.10	Elmo3	7.40615	5.94437
ENSMUSG00000014837.15	4931428F04Rik	4.46626	4.60296
ENSMUSG00000014850.15	Msh3	0.371349	1.27999
ENSMUSG00000014852.16	Adamts13	-2.58165	1.30902
ENSMUSG00000014856.12	Tmem208	5.06813	5.21677
ENSMUSG00000014859.9	E2f4	5.67685	6.82619
ENSMUSG00000014867.9	Surf4	8.72763	8.33635
ENSMUSG00000014873.15	Surf2	4.8863	5.15213
ENSMUSG00000014905.4	Dnajb9	5.61012	5.53364
ENSMUSG00000014907.10	Naf1	0.721856	4.40872
ENSMUSG00000014932.15	Yes1	5.52351	5.60123
ENSMUSG00000014956.15	Ppp1cb	7.91646	8.08018
ENSMUSG00000014959.12	Gorasp2	7.90615	7.36519
ENSMUSG00000014980.14	Tsen15	3.13161	1.33749
ENSMUSG00000015002.18	Efr3a	6.1356	6.41328
ENSMUSG00000015023.7	Ddx19a	4.75625	4.92009
ENSMUSG00000015027.11	Galns	3.34025	2.80133
ENSMUSG00000015083.11	C8g	2.63567	2.02067
ENSMUSG00000015085.8	Entpd2	1.80211	4.56735
ENSMUSG00000015087.14	Rabl6	6.4226	6.65581
ENSMUSG00000015092.9	Edf1	8.60777	7.99647
ENSMUSG00000015093.15	Clic3	4.20849	-3.21411
ENSMUSG00000015094.16	Npdc1	6.21028	5.15413
ENSMUSG00000015095.12	Fbxw5	6.20797	6.25347
ENSMUSG00000015112.15	Slc25a13	3.52249	5.41009
ENSMUSG00000015120.15	Ube2i	7.06337	6.51258
ENSMUSG00000015126.9	Tsr3	3.39819	3.2833
ENSMUSG00000015127.14	Unkl	1.04568	3.03654
ENSMUSG00000015133.17	Lrrk1	6.1123	6.4874
ENSMUSG00000015134.15	Aldh1a3	-2.58165	0.314262
ENSMUSG00000015143.15	Actn1	6.5394	7.05554
ENSMUSG00000015149.14	Sirt2	5.79864	4.48067
ENSMUSG00000015165.16	Hnrnpl	7.97916	8.30719
ENSMUSG00000015176.11	Nolc1	4.85413	5.64459
ENSMUSG00000015189.12	Casd1	-2.58165	2.66197
ENSMUSG00000015202.13	Cnksr3	4.07783	4.42207
ENSMUSG00000015214.14	Mtmr1	1.40993	3.56188
ENSMUSG00000015217.11	Hmgb3	3.35704	4.82779
ENSMUSG00000015222.18	Map2	-3.21411	0.755098
ENSMUSG00000015224.10	Cyp2j9	2.64937	-3.21411
ENSMUSG00000015243.4	Abca1	2.33023	-2.27572
ENSMUSG00000015247.10	Nipsnap3b	6.52368	5.94437
ENSMUSG00000015289.4	Lage3	4.05742	3.76416
ENSMUSG00000015290.15	Ubl4a	7.27256	6.84304
ENSMUSG00000015291.10	Gdi1	7.46736	6.85847
ENSMUSG00000015305.6	Sash1	6.20217	4.7211
ENSMUSG00000015312.9	Gadd45b	3.20765	2.02067
ENSMUSG00000015335.16	Zdhhc12	4.86298	3.31227
ENSMUSG00000015337.5	Endog	4.38671	4.85512
ENSMUSG00000015341.17	Golga7	6.21144	6.2488
ENSMUSG00000015342.6	Xk	3.7041	4.45167
ENSMUSG00000015357.10	Clpx	5.8455	6.55335
ENSMUSG00000015363.13	Trabd	7.00463	6.89604
ENSMUSG00000015377.10	Dennd6b	2.95535	0.837132
ENSMUSG00000015405.15	Ace2	5.35191	4.85512
ENSMUSG00000015452.14	Ager	3.38187	-3.21411
ENSMUSG00000015461.15	Atf6b	6.18816	5.45625
ENSMUSG00000015467.14	Egfl8	1.00363	-0.992068
ENSMUSG00000015468.14	Notch4	2.80435	3.86048
ENSMUSG00000015474.16	Ppt2	0.30366	-3.21411
ENSMUSG00000015478.13	Rnf5	5.97897	5.69083
ENSMUSG00000015488.14	Cacfd1	6.1453	4.989
ENSMUSG00000015501.10	Hivep2	5.55114	4.78967
ENSMUSG00000015522.18	Arnt	5.7597	5.4284
ENSMUSG00000015533.9	Itga2	5.36857	5.97187
ENSMUSG00000015536.14	Mocs2	5.84996	6.8337
ENSMUSG00000015542.17	Nat9	4.98953	3.1849
ENSMUSG00000015575.15	Atp6v0e	8.61236	7.37595
ENSMUSG00000015597.17	Zfp318	0.557221	4.00502
ENSMUSG00000015605.6	Srf	6.47162	4.26422
ENSMUSG00000015627.5	Gata5	5.8735	5.30229
ENSMUSG00000015647.9	Lama5	7.59628	6.28579
ENSMUSG00000015652.9	Steap1	7.0799	4.57634
ENSMUSG00000015653.13	Steap2	5.92649	4.23425
ENSMUSG00000015656.17	Hspa8	10.0141	9.39093
ENSMUSG00000015659.12	Serac1	4.34943	3.73235
ENSMUSG00000015668.13	Pdzd11	5.34562	4.56133
ENSMUSG00000015671.11	Psma2	7.30484	6.81611
ENSMUSG00000015672.4	Mrpl32	4.5599	4.08274
ENSMUSG00000015697.14	Setdb1	4.29383	4.75579
ENSMUSG00000015702.13	Anxa9	3.21688	2.05536
ENSMUSG00000015709.9	Arnt2	-0.780709	3.95996
ENSMUSG00000015711.8	Prune1	5.42938	5.03969
ENSMUSG00000015714.11	Cers2	8.96128	7.5933
ENSMUSG00000015733.13	Capza2	8.08847	7.96603
ENSMUSG00000015747.5	Vps45	5.34351	4.84028
ENSMUSG00000015748.13	Prpf3	4.59572	4.86737
ENSMUSG00000015749.12	Anp32e	5.35818	6.37431
ENSMUSG00000015750.15	Aph1a	5.85292	4.66043
ENSMUSG00000015755.16	Tab2	6.01909	5.4201
ENSMUSG00000015757.10	Ppil4	4.47782	4.82024
ENSMUSG00000015759.11	Cnih1	5.49154	5.18383
ENSMUSG00000015766.14	Eps8	5.60485	7.39597
ENSMUSG00000015776.12	Med22	6.75034	3.62097
ENSMUSG00000015787.15	Abo	-0.780709	2.29193
ENSMUSG00000015790.16	Surf1	4.88919	4.83779
ENSMUSG00000015804.14	Med28	6.19402	6.00663
ENSMUSG00000015806.12	Qdpr	5.56746	5.48675
ENSMUSG00000015812.8	Gnrh1	0.0791585	3.10437
ENSMUSG00000015837.15	Sqstm1	9.6637	8.06909
ENSMUSG00000015839.6	Nfe2l2	8.27896	8.1488
ENSMUSG00000015846.15	Rxra	5.56023	2.40384
ENSMUSG00000015869.16	Prpsap1	8.68773	8.09407
ENSMUSG00000015880.13	Ncapg	2.22438	3.5679
ENSMUSG00000015882.18	Lcorl	6.89822	6.84985
ENSMUSG00000015889.8	Lta4h	4.10294	6.57817
ENSMUSG00000015890.2	Amdhd1	-3.21411	1.44605
ENSMUSG00000015932.8	Dstn	8.13607	8.44274
ENSMUSG00000015937.15	Macroh2a1	7.61691	7.91647
ENSMUSG00000015942.9	Gtf2ird2	2.20596	2.7063
ENSMUSG00000015943.11	Bola1	5.86325	5.42509
ENSMUSG00000015944.9	Castor2	-2.58165	2.61623
ENSMUSG00000015957.12	Wnt11	3.6709	4.44514
ENSMUSG00000015961.8	Adss	6.37496	6.23089
ENSMUSG00000015966.17	Il17rb	1.04568	1.47196
ENSMUSG00000015968.18	Cacna1d	2.80435	2.74931
ENSMUSG00000015970.19	Chdh	5.73742	5.50726
ENSMUSG00000015971.5	Actr8	4.95686	4.86248
ENSMUSG00000015980.14	Lrrc27	-3.21411	3.33363
ENSMUSG00000015994.10	Fnta	7.28084	6.21946
ENSMUSG00000016018.4	Mtrex	5.40537	6.51881
ENSMUSG00000016028.11	Celsr1	4.71124	3.87025
ENSMUSG00000016128.14	Stard13	-0.935695	3.07085
ENSMUSG00000016150.15	Tenm1	-1.30682	2.75986
ENSMUSG00000016179.11	Camk1g	1.91982	3.32654
ENSMUSG00000016200.14	Syt14	1.80211	-3.21411
ENSMUSG00000016239.11	Lonrf3	3.94529	3.61517
ENSMUSG00000016252.7	Atp5e	5.9279	5.59387
ENSMUSG00000016253.12	Nelfcd	5.50102	5.37275
ENSMUSG00000016256.10	Ctsz	8.77076	8.02464
ENSMUSG00000016257.15	Prelid3b	6.47835	5.88413
ENSMUSG00000016308.12	Ube2a	5.11824	4.28993
ENSMUSG00000016319.3	Slc25a5	10.4091	10.6729
ENSMUSG00000016344.14	Ppdpf	7.16104	5.84873
ENSMUSG00000016356.18	Col20a1	-3.21411	2.71717
ENSMUSG00000016382.15	Pls3	4.60629	4.09946
ENSMUSG00000016409.4	Nkap	4.80907	3.85064
ENSMUSG00000016427.7	Ndufa1	6.28348	6.71396
ENSMUSG00000016477.18	E2f3	4.04711	4.81772
ENSMUSG00000016481.15	Cr1l	6.63286	5.16609
ENSMUSG00000016487.15	Ppfibp1	6.12951	6.27847
ENSMUSG00000016493.13	Cd46	1.56252	-3.21411
ENSMUSG00000016495.12	Plgrkt	4.70797	5.64459
ENSMUSG00000016498.10	Pdcd1lg2	-3.21411	0.755098
ENSMUSG00000016503.18	Gtf3a	6.02829	5.1641
ENSMUSG00000016510.11	Mtif3	6.70186	5.79329
ENSMUSG00000016520.7	Lnx2	3.90589	4.79737
ENSMUSG00000016526.8	Dyrk3	-2.58165	1.75124
ENSMUSG00000016528.10	Mapkapk2	5.77384	6.02971
ENSMUSG00000016534.15	Lamp2	6.39746	6.73685
ENSMUSG00000016541.10	Atxn10	7.39348	5.55197
ENSMUSG00000016552.13	Foxred2	2.46026	-2.66993
ENSMUSG00000016554.9	Eif3d	6.18582	6.09056
ENSMUSG00000016559.14	H3f3b	9.67441	9.73173
ENSMUSG00000016619.10	Nup50	5.89952	6.33603
ENSMUSG00000016624.15	Phf21b	-0.00417315	0.131262
ENSMUSG00000016637.7	Ift27	-1.80778	3.66656
ENSMUSG00000016664.16	Pacsin2	7.25026	7.45643
ENSMUSG00000016757.11	Ttll12	6.34686	5.18187
ENSMUSG00000016758.4	Bik	0.669038	-3.21411
ENSMUSG00000016831.12	Tox4	6.619	6.24411
ENSMUSG00000016833.14	Mrps18c	4.70141	4.18419
ENSMUSG00000016918.15	Sulf1	-0.396021	2.77034
ENSMUSG00000016921.14	Srsf6	6.59177	6.84923
ENSMUSG00000016933.17	Plcg1	3.29739	5.51038
ENSMUSG00000016940.18	Kctd2	4.64783	4.66324
ENSMUSG00000016946.6	Kctd5	6.86998	5.7997
ENSMUSG00000016984.7	Etaa1	-3.21411	1.59496
ENSMUSG00000017007.9	Rbpjl	-3.21411	0.796698
ENSMUSG00000017009.3	Sdc4	5.47048	5.6672
ENSMUSG00000017057.9	Il13ra1	-0.513211	5.61292
ENSMUSG00000017119.19	Nbr1	5.03459	5.79842
ENSMUSG00000017132.17	Cyth1	5.89665	5.97866
ENSMUSG00000017144.8	Rnd3	6.98586	7.23696
ENSMUSG00000017146.12	Brca1	-2.14344	4.2152
ENSMUSG00000017165.1	Gast	-0.186834	-1.7119
ENSMUSG00000017167.6	Cntnap1	1.98609	2.52016
ENSMUSG00000017176.17	Nt5c3b	-3.21411	3.72159
ENSMUSG00000017188.3	Coa3	7.86931	7.1332
ENSMUSG00000017210.14	Med24	5.96945	4.38845
ENSMUSG00000017221.14	Psmd3	5.9363	6.01876
ENSMUSG00000017264.16	Exosc10	5.57824	5.45949
ENSMUSG00000017286.15	Glod4	6.88598	6.75411
ENSMUSG00000017288.15	Vps53	5.95159	3.69983
ENSMUSG00000017291.13	Taok1	5.8063	6.79317
ENSMUSG00000017299.13	Dnttip1	6.04004	5.72759
ENSMUSG00000017307.16	Acot8	4.73392	4.32944
ENSMUSG00000017311.15	Pyy	-0.780709	1.72993
ENSMUSG00000017314.12	Mpp2	-3.21411	3.81059
ENSMUSG00000017376.15	Nlk	4.6133	4.30082
ENSMUSG00000017386.10	Traf4	6.56672	5.97753
ENSMUSG00000017390.15	Aldoc	4.47398	6.68656
ENSMUSG00000017404.12	Rpl19	8.13607	7.12608
ENSMUSG00000017405.14	Nek8	2.49102	3.50655
ENSMUSG00000017412.15	Cacnb4	-2.14344	1.30902
ENSMUSG00000017417.14	Plxdc1	-0.780709	-0.856917
ENSMUSG00000017418.14	Arl5b	5.05532	3.78498
ENSMUSG00000017421.18	Zfp207	7.1351	7.02524
ENSMUSG00000017428.16	Psmd11	7.39704	7.53458
ENSMUSG00000017453.4	Pipox	5.12316	4.63485
ENSMUSG00000017466.9	Timp2	5.29204	5.30049
ENSMUSG00000017485.11	Top2b	5.37889	6.00884
ENSMUSG00000017499.15	Cdc6	-3.21411	3.96453
ENSMUSG00000017548.15	Suz12	5.25668	6.61206
ENSMUSG00000017550.14	Atad5	0.772809	4.56133
ENSMUSG00000017561.16	Crlf3	2.67638	4.4353
ENSMUSG00000017607.9	Tns4	3.75567	5.79714
ENSMUSG00000017615.12	Tnfaip1	6.13195	6.25813
ENSMUSG00000017631.19	Abr	6.18816	5.20716
ENSMUSG00000017639.13	Rab11fip4	2.42883	3.20049
ENSMUSG00000017664.16	Slc35c2	5.55114	4.31878
ENSMUSG00000017670.16	Elmo2	5.48583	4.69659
ENSMUSG00000017677.11	Wsb1	3.12182	3.37541
ENSMUSG00000017679.16	Ttpal	4.8182	3.49396
ENSMUSG00000017686.17	Rhot1	5.57286	6.49611
ENSMUSG00000017688.14	Hnf4g	5.75178	5.87688
ENSMUSG00000017697.3	Ada	8.24722	7.00264
ENSMUSG00000017707.9	Serinc3	6.48218	7.64653
ENSMUSG00000017713.9	Tha1	3.64379	2.91902
ENSMUSG00000017715.11	Pgs1	6.72226	4.27161
ENSMUSG00000017716.15	Birc5	2.34714	4.33298
ENSMUSG00000017721.15	Pigt	8.36994	8.38893
ENSMUSG00000017723.11	Wfdc2	4.27628	4.14446
ENSMUSG00000017724.14	Etv4	2.55063	2.86137
ENSMUSG00000017740.17	Slc12a5	-3.21411	3.62675
ENSMUSG00000017747.13	Ghdc	-1.30682	0.424518
ENSMUSG00000017754.13	Pltp	2.81654	2.26254
ENSMUSG00000017756.9	Slc12a7	7.36263	7.46895
ENSMUSG00000017760.16	Ctsa	7.4182	7.31284
ENSMUSG00000017764.2	Zswim1	4.94302	3.78498
ENSMUSG00000017767.3	Spata25	2.74178	1.87292
ENSMUSG00000017774.19	Myo1c	8.00169	7.09984
ENSMUSG00000017776.15	Crk	6.02436	6.26556
ENSMUSG00000017778.14	Cox7c	6.35837	6.41161
ENSMUSG00000017781.17	Pitpna	8.20146	8.20226
ENSMUSG00000017801.15	Mlx	7.43213	5.86226
ENSMUSG00000017802.14	Retreg3	6.70842	6.18463
ENSMUSG00000017817.11	Jph2	-0.396021	-0.514048
ENSMUSG00000017830.15	Dhx58	0.869613	3.12084
ENSMUSG00000017831.8	Rab5a	6.1752	7.16631
ENSMUSG00000017837.12	Nkiras2	7.23103	6.79894
ENSMUSG00000017843.14	Ppp2r5c	6.64231	7.46895
ENSMUSG00000017858.12	Ift52	4.61679	3.40261
ENSMUSG00000017861.11	Mybl2	-2.14344	3.60935
ENSMUSG00000017868.16	Sgk2	3.24422	4.54005
ENSMUSG00000017897.18	Eya2	7.49133	6.29307
ENSMUSG00000017929.13	B4galt5	4.3283	4.66324
ENSMUSG00000017943.15	Gdap1l1	2.75451	-3.21411
ENSMUSG00000017950.16	Hnf4a	8.72439	8.00565
ENSMUSG00000017978.18	Cadps2	3.7041	3.56188
ENSMUSG00000017999.16	Ddx27	6.7035	5.69083
ENSMUSG00000018001.18	Cyth3	3.78699	3.94153
ENSMUSG00000018012.11	Rac3	2.95535	2.05536
ENSMUSG00000018040.9	Rrp7a	6.48505	5.79842
ENSMUSG00000018042.18	Cyb5r3	9.54356	9.11372
ENSMUSG00000018068.13	Ints2	3.11196	5.43335
ENSMUSG00000018076.12	Med13l	5.87641	6.0769
ENSMUSG00000018102.5	H2bc4	6.27246	5.22822
ENSMUSG00000018126.15	Baiap2l2	5.2066	6.34657
ENSMUSG00000018143.10	Mafk	6.66018	6.26834
ENSMUSG00000018160.15	Med1	4.62721	6.11851
ENSMUSG00000018166.8	Erbb3	7.0033	7.03993
ENSMUSG00000018167.10	Stard3	6.08105	5.36759
ENSMUSG00000018171.9	Vmp1	9.44355	8.21838
ENSMUSG00000018189.12	Uchl5	6.29986	5.91634
ENSMUSG00000018196.18	Glrx2	4.66141	4.54617
ENSMUSG00000018199.9	Ro60	3.42233	4.10361
ENSMUSG00000018209.15	Stk4	5.83505	6.62438
ENSMUSG00000018238.6	Gdf9	4.11286	-2.66993
ENSMUSG00000018239.9	Zcchc10	3.92291	3.41602
ENSMUSG00000018286.6	Psmb6	8.16765	7.95745
ENSMUSG00000018287.12	Spag7	6.33737	5.2896
ENSMUSG00000018293.4	Pfn1	9.70569	8.53397
ENSMUSG00000018322.10	Tomm34	5.42142	3.97362
ENSMUSG00000018326.9	Ywhab	6.97842	7.78312
ENSMUSG00000018334.18	Ksr1	2.77964	4.00057
ENSMUSG00000018339.11	Gpx3	2.1873	-2.66993
ENSMUSG00000018340.13	Anxa6	4.86884	3.90396
ENSMUSG00000018341.12	Il12rb2	-3.21411	3.39586
ENSMUSG00000018347.16	Zkscan6	2.97724	0.837132
ENSMUSG00000018362.14	Kpna2	7.20923	7.39681
ENSMUSG00000018363.16	Smurf2	5.60661	6.44633
ENSMUSG00000018372.13	Cep95	3.82973	4.60589
ENSMUSG00000018377.10	Vezf1	4.76571	5.174
ENSMUSG00000018378.13	Cuedc1	-0.00417315	1.52243
ENSMUSG00000018379.17	Srsf1	6.19985	6.55183
ENSMUSG00000018381.15	Abi3	3.79933	4.37821
ENSMUSG00000018387.12	Shroom1	-3.21411	1.44605
ENSMUSG00000018395.19	Kif3a	4.84225	2.03812
ENSMUSG00000018398.18	Septin8	6.8809	6.51881
ENSMUSG00000018401.17	Mtmr4	5.49724	4.41541
ENSMUSG00000018405.7	Mrm1	4.91777	1.30902
ENSMUSG00000018412.16	Kansl1	5.40132	6.19634
ENSMUSG00000018415.14	Gid4	4.16624	3.62675
ENSMUSG00000018417.14	Myo1b	3.81765	5.80225
ENSMUSG00000018425.18	Dhx40	4.29383	3.57986
ENSMUSG00000018427.8	Ypel2	2.98806	3.22355
ENSMUSG00000018428.15	Akap1	5.56023	7.07681
ENSMUSG00000018433.14	Nol11	4.27186	5.1641
ENSMUSG00000018442.13	Derl2	6.95654	6.53503
ENSMUSG00000018446.8	C1qbp	6.68783	6.71125
ENSMUSG00000018449.12	Rpain	2.9988	3.72698
ENSMUSG00000018474.18	Chd3	4.97056	6.76856
ENSMUSG00000018476.7	Kdm6b	5.0909	5.13602
ENSMUSG00000018479.12	1700125H20Rik	-3.21411	2.02067
ENSMUSG00000018481.9	Appbp2	5.86911	6.31382
ENSMUSG00000018501.17	Ncor1	7.80421	8.70979
ENSMUSG00000018507.16	Trpv2	-3.21411	0.526944
ENSMUSG00000018509.8	Cenpv	6.41761	6.45041
ENSMUSG00000018537.16	Pcgf2	3.87707	4.89157
ENSMUSG00000018541.10	Cwc25	5.89234	4.95265
ENSMUSG00000018543.8	1700001P01Rik	-3.21411	0.796698
ENSMUSG00000018547.8	Pip4k2b	1.20257	1.77225
ENSMUSG00000018548.15	Trim37	4.33679	5.26943
ENSMUSG00000018559.16	Ctdnep1	5.37064	5.23957
ENSMUSG00000018565.17	Elp5	6.26803	5.40841
ENSMUSG00000018567.14	Gabarap	7.45572	6.64161
ENSMUSG00000018569.12	Cldn7	7.87004	7.34737
ENSMUSG00000018570.17	2810408A11Rik	2.94428	3.37541
ENSMUSG00000018572.10	Phf23	6.92381	5.62307
ENSMUSG00000018574.14	Acadvl	7.85497	7.93754
ENSMUSG00000018581.15	Dnah11	1.72658	2.2019
ENSMUSG00000018583.5	G3bp1	7.23331	7.28525
ENSMUSG00000018585.9	Atox1	6.04653	5.52128
ENSMUSG00000018599.5	Mief2	2.06997	2.10588
ENSMUSG00000018604.18	Tbx3	1.34406	1.44605
ENSMUSG00000018620.3	Mmp20	-2.58165	2.05536
ENSMUSG00000018623.9	Mmp7	1.87388	2.03812
ENSMUSG00000018648.15	Dusp14	4.62721	2.29193
ENSMUSG00000018651.14	Tada2a	1.67394	1.75124
ENSMUSG00000018659.12	Pnpo	5.53831	5.31487
ENSMUSG00000018661.17	Cog1	7.1351	5.43993
ENSMUSG00000018666.13	Cbx1	5.0909	4.78967
ENSMUSG00000018669.14	Cdk5rap3	7.04146	6.06099
ENSMUSG00000018677.9	Slc25a39	9.10723	8.38276
ENSMUSG00000018678.13	Sp2	4.93185	5.51507
ENSMUSG00000018697.14	Aatf	4.95961	6.38117
ENSMUSG00000018707.13	Dync1h1	7.55776	7.45724
ENSMUSG00000018733.10	Pex12	3.43028	4.25678
ENSMUSG00000018736.14	Ndel1	8.29021	8.16329
ENSMUSG00000018740.14	Slc25a35	3.5373	5.46272
ENSMUSG00000018750.14	Zbtb4	4.62374	2.82162
ENSMUSG00000018761.14	Mpdu1	4.85413	5.36586
ENSMUSG00000018765.5	Fxr2	6.93294	5.89015
ENSMUSG00000018770.9	Atp5g3	6.80185	7.17027
ENSMUSG00000018774.13	Cd68	3.05134	1.75124
ENSMUSG00000018796.13	Acsl1	5.8124	5.07393
ENSMUSG00000018809.2	Smyd4	-1.80778	3.34769
ENSMUSG00000018819.10	Lsp1	-3.21411	1.72993
ENSMUSG00000018820.13	Zfyve27	5.22501	5.3095
ENSMUSG00000018821.3	Avpi1	7.4187	6.29216
ENSMUSG00000018841.17	Rad51d	4.54898	0.988408
ENSMUSG00000018846.8	Pank3	5.86472	7.24496
ENSMUSG00000018848.4	Rars	9.32812	7.69581
ENSMUSG00000018849.6	Wwc1	7.02185	7.88427
ENSMUSG00000018858.15	Mrpl58	6.27357	5.84501
ENSMUSG00000018861.8	Fdxr	2.98806	2.86137
ENSMUSG00000018862.11	Otop3	6.42061	6.31292
ENSMUSG00000018882.12	Mrpl45	7.54178	6.99485
ENSMUSG00000018899.16	Irf1	3.77454	5.15413
ENSMUSG00000018900.7	Slc22a5	6.76536	5.14611
ENSMUSG00000018906.14	P4ha2	4.47398	3.44247
ENSMUSG00000018909.15	Arrb1	5.42541	5.15413
ENSMUSG00000018919.10	Tm4sf5	7.19354	7.28342
ENSMUSG00000018920.11	Cxcl16	7.14903	6.1659
ENSMUSG00000018921.11	Pelp1	2.06997	4.96183
ENSMUSG00000018923.13	Med11	3.24422	2.10588
ENSMUSG00000018925.3	Heatr9	0.232639	-3.21411
ENSMUSG00000018931.3	Natd1	2.91055	-2.66993
ENSMUSG00000018932.9	Map2k3	6.19985	5.98205
ENSMUSG00000018965.11	Ywhah	7.45669	7.43724
ENSMUSG00000018974.7	Sart3	6.83669	4.85512
ENSMUSG00000018983.9	E2f2	4.15668	3.54977
ENSMUSG00000018995.12	Nars2	4.06255	5.36413
ENSMUSG00000018999.14	Slc35b4	5.1738	1.59496
ENSMUSG00000019039.14	Dalrd3	4.97872	5.2823
ENSMUSG00000019054.13	Fis1	6.44044	5.57457
ENSMUSG00000019055.15	Plod1	-2.58165	3.13712
ENSMUSG00000019066.13	Rab3d	8.09818	6.98869
ENSMUSG00000019080.8	Mfsd3	4.29383	4.10775
ENSMUSG00000019082.18	Slc25a22	4.41906	5.15413
ENSMUSG00000019087.13	Atp6ap1	7.73122	6.35182
ENSMUSG00000019088.14	Dnase1l1	4.8863	4.00502
ENSMUSG00000019102.10	Aldh3a1	9.46319	6.5404
ENSMUSG00000019132.11	BC005537	6.08736	6.39478
ENSMUSG00000019139.10	Isyna1	5.28328	5.36931
ENSMUSG00000019143.15	Hars2	3.80546	5.56105
ENSMUSG00000019158.9	Tmem160	4.25403	4.37135
ENSMUSG00000019173.11	Rab5c	7.18122	6.87616
ENSMUSG00000019178.17	Styxl1	1.94225	-3.21411
ENSMUSG00000019179.10	Mdh2	10.3501	9.65357
ENSMUSG00000019188.16	H13	7.83975	7.6308
ENSMUSG00000019189.13	Rnf145	2.62184	5.2033
ENSMUSG00000019210.10	Atp6v1e1	7.19646	6.4365
ENSMUSG00000019235.9	Rps6kl1	-1.10936	1.87292
ENSMUSG00000019254.16	Ppp1r12c	5.50855	6.30574
ENSMUSG00000019256.17	Ahr	5.14266	5.64174
ENSMUSG00000019261.3	Map1s	5.21584	5.68807
ENSMUSG00000019295.8	Tmem129	5.37889	5.42509
ENSMUSG00000019297.9	Nop9	7.33694	7.09151
ENSMUSG00000019302.16	Atp6v0a1	8.20378	7.13523
ENSMUSG00000019303.14	Psmc3ip	4.58862	3.62675
ENSMUSG00000019312.10	Grb7	7.31024	5.92222
ENSMUSG00000019320.14	Noxo1	4.58506	4.01386
ENSMUSG00000019338.13	Zfp687	5.2273	5.72085
ENSMUSG00000019359.14	Gdpd2	2.34714	4.0953
ENSMUSG00000019362.8	D8Ertd738e	6.59973	5.77909
ENSMUSG00000019370.10	Calm3	5.98168	5.80353
ENSMUSG00000019373.11	Cops3	5.58895	5.62018
ENSMUSG00000019428.16	Fkbp8	7.85534	6.83058
ENSMUSG00000019432.15	Ddx39b	6.40958	6.67754
ENSMUSG00000019433.9	Gipc1	7.70276	6.86948
ENSMUSG00000019437.17	Tlcd1	6.92099	6.57593
ENSMUSG00000019461.12	Plscr3	6.29442	5.2225
ENSMUSG00000019464.6	Ptger1	6.13925	4.69384
ENSMUSG00000019470.12	Xab2	5.15951	5.39662
ENSMUSG00000019471.10	Cdc37	6.73356	5.9033
ENSMUSG00000019487.11	Trip10	6.55676	6.02753
ENSMUSG00000019494.14	Cops6	8.03794	7.5261
ENSMUSG00000019505.7	Ubb	10.4305	9.97203
ENSMUSG00000019518.11	Ap4m1	5.59072	5.12585
ENSMUSG00000019528.18	Gyg	-2.58165	2.58095
ENSMUSG00000019558.14	Slc6a8	6.48122	6.94079
ENSMUSG00000019564.12	Arid3a	4.76256	3.32654
ENSMUSG00000019577.6	Pdk4	2.87601	3.48126
ENSMUSG00000019578.11	Ubxn6	6.30312	4.85758
ENSMUSG00000019579.13	Mydgf	7.15745	6.29761
ENSMUSG00000019590.16	Cyb561	7.70399	7.15885
ENSMUSG00000019647.16	Sema6a	4.65123	4.48386
ENSMUSG00000019659.8	Ccdc12	6.36565	5.17005
ENSMUSG00000019689.4	Fmc1	4.07783	4.1565
ENSMUSG00000019699.16	Akt3	0.772809	1.44605
ENSMUSG00000019710.13	Mrpl24	6.0296	4.69659
ENSMUSG00000019715.14	Gle1	5.91944	5.31129
ENSMUSG00000019718.8	L3hypdh	1.72658	-3.21411
ENSMUSG00000019726.12	Lyst	3.63003	4.07853
ENSMUSG00000019731.13	Slc35e1	6.54032	5.96846
ENSMUSG00000019732.14	Calr3	0.0791585	2.39031
ENSMUSG00000019734.16	Tmc4	9.11265	8.66942
ENSMUSG00000019737.14	Syne4	-2.14344	2.15469
ENSMUSG00000019738.15	Polr2i	4.1325	2.26254
ENSMUSG00000019761.10	Krt10	1.87388	1.12532
ENSMUSG00000019762.4	Iyd	6.05684	5.66579
ENSMUSG00000019763.11	Rmnd1	1.56252	4.49021
ENSMUSG00000019773.7	Fbxo5	-3.21411	2.89049
ENSMUSG00000019774.8	Mtrf1l	1.37737	3.83075
ENSMUSG00000019775.17	Rgs17	-0.186834	-2.27572
ENSMUSG00000019777.16	Hdac2	4.68488	5.11356
ENSMUSG00000019779.15	Frk	6.54856	6.61424
ENSMUSG00000019782.10	Rwdd1	3.91158	4.03139
ENSMUSG00000019790.17	Stxbp5	4.6098	5.48834
ENSMUSG00000019791.12	Hint3	3.82973	4.20751
ENSMUSG00000019792.8	Trmt11	3.42233	5.17794
ENSMUSG00000019794.13	Katna1	5.67685	4.78192
ENSMUSG00000019795.17	Pcmt1	5.14508	5.76606
ENSMUSG00000019797.11	Mtres1	5.0056	5.51038
ENSMUSG00000019802.13	Sec63	7.33111	7.84763
ENSMUSG00000019804.12	Snx3	7.74723	7.56875
ENSMUSG00000019806.13	Aig1	5.82453	5.80862
ENSMUSG00000019808.8	Adat2	2.87601	4.00945
ENSMUSG00000019809.16	Pex3	3.46942	3.38907
ENSMUSG00000019810.15	Fuca2	7.13936	5.47879
ENSMUSG00000019814.5	Ltv1	5.14508	6.03732
ENSMUSG00000019817.18	Plagl1	2.76713	3.7053
ENSMUSG00000019818.15	Cd164	6.95033	7.3191
ENSMUSG00000019820.11	Utrn	4.86591	6.19342
ENSMUSG00000019822.12	Smpd2	5.91803	5.11356
ENSMUSG00000019823.17	Mical1	5.11578	6.45529
ENSMUSG00000019826.11	Zbtb24	5.10836	5.10323
ENSMUSG00000019831.14	Wasf1	-2.14344	-0.41575
ENSMUSG00000019832.5	Rab32	3.65741	2.12233
ENSMUSG00000019837.8	Gtf3c6	5.47817	5.36931
ENSMUSG00000019838.11	Slc16a10	0.721856	3.97815
ENSMUSG00000019841.15	Rev3l	4.3283	5.59682
ENSMUSG00000019842.6	Traf3ip2	5.53093	5.99439
ENSMUSG00000019845.8	Tube1	3.43028	-2.66993
ENSMUSG00000019849.11	Prep	5.57824	6.54727
ENSMUSG00000019850.11	Tnfaip3	4.4931	6.04597
ENSMUSG00000019851.8	Perp	6.26581	6.29851
ENSMUSG00000019852.7	Arfgef3	5.16429	6.00552
ENSMUSG00000019853.6	Hebp2	1.77737	2.569
ENSMUSG00000019854.17	Reps1	3.95635	5.44485
ENSMUSG00000019857.7	Asf1a	4.42704	4.58823
ENSMUSG00000019861.15	Gopc	5.05275	5.02006
ENSMUSG00000019863.7	Qrsl1	3.19836	3.58581
ENSMUSG00000019864.14	Rtn4ip1	5.83205	4.64627
ENSMUSG00000019865.9	Nmbr	-0.396021	-0.514048
ENSMUSG00000019866.15	Crybg1	5.11578	5.71001
ENSMUSG00000019868.16	Vta1	4.99759	6.08532
ENSMUSG00000019872.13	Smpdl3a	7.32951	5.87324
ENSMUSG00000019873.8	Reep3	6.20913	6.26741
ENSMUSG00000019876.15	Pkib	-0.00417315	-3.21411
ENSMUSG00000019877.10	Serinc1	5.55114	5.50098
ENSMUSG00000019878.8	Hsf2	3.18901	3.26118
ENSMUSG00000019883.11	Echdc1	6.61203	6.12872
ENSMUSG00000019889.10	Ptprk	7.13023	7.25852
ENSMUSG00000019891.15	Dcbld1	6.03222	6.2488
ENSMUSG00000019897.8	Ccdc59	5.69677	5.1936
ENSMUSG00000019907.10	Ppp1r12a	6.58555	7.07311
ENSMUSG00000019916.14	P4ha1	1.53326	4.1959
ENSMUSG00000019917.10	Septin10	3.91726	-0.00505483
ENSMUSG00000019920.18	Lims1	5.68352	5.45787
ENSMUSG00000019923.14	Zwint	6.43452	5.71544
ENSMUSG00000019927.6	Ube2d1	3.69091	4.12826
ENSMUSG00000019942.13	Cdk1	0.721856	5.06544
ENSMUSG00000019943.10	Atp2b1	8.17299	7.90522
ENSMUSG00000019944.14	Rhobtb1	3.79317	4.53084
ENSMUSG00000019947.10	Arid5b	5.43335	6.22994
ENSMUSG00000019948.4	Actr6	0.915684	3.49396
ENSMUSG00000019951.10	Uhrf1bp1l	5.47625	5.91987
ENSMUSG00000019952.15	Poc1b	4.41906	4.39185
ENSMUSG00000019960.8	Dusp6	4.51944	4.31878
ENSMUSG00000019961.17	Tmpo	5.78008	6.02425
ENSMUSG00000019966.18	Kitl	7.2497	7.47216
ENSMUSG00000019969.14	Psen1	7.0818	6.62438
ENSMUSG00000019970.15	Sgk1	3.90589	3.08771
ENSMUSG00000019971.10	Cep290	3.46168	3.89919
ENSMUSG00000019975.12	Ikbip	1.00363	-3.21411
ENSMUSG00000019977.16	Hbs1l	6.35629	6.66004
ENSMUSG00000019978.16	Epb41l2	5.33718	6.17973
ENSMUSG00000019979.12	Apaf1	1.87388	4.35751
ENSMUSG00000019984.16	Med23	4.01573	4.06583
ENSMUSG00000019986.17	Ahi1	0.371349	-3.21411
ENSMUSG00000019987.9	Arg1	-3.21411	0.47664
ENSMUSG00000019988.7	Nedd1	4.24954	5.42509
ENSMUSG00000019989.8	Enpp3	4.90926	4.17239
ENSMUSG00000019992.8	Mtfr2	-2.58165	1.77225
ENSMUSG00000019996.17	Map7	5.10339	6.23279
ENSMUSG00000019997.11	Ccn2	-1.80778	2.6843
ENSMUSG00000019998.6	Stx7	6.24678	5.90924
ENSMUSG00000020000.7	Moxd1	0.0791585	4.36098
ENSMUSG00000020003.16	Pex7	6.08231	5.1053
ENSMUSG00000020009.13	Ifngr1	7.50881	7.46291
ENSMUSG00000020010.7	Vnn3	3.38187	-1.96644
ENSMUSG00000020015.10	Cdk17	5.39727	5.49625
ENSMUSG00000020017.14	Hal	3.23516	0.47664
ENSMUSG00000020018.6	Snrpf	4.18517	4.48067
ENSMUSG00000020019.4	Ntn4	4.86591	3.48762
ENSMUSG00000020021.4	Fgd6	5.28767	4.34003
ENSMUSG00000020022.17	Ndufa12	6.36565	6.71125
ENSMUSG00000020023.18	Tmcc3	4.6882	5.3238
ENSMUSG00000020024.7	Cep83	2.55063	4.75051
ENSMUSG00000020027.18	Socs2	4.48929	4.2605
ENSMUSG00000020029.6	Nudt4	4.95686	5.58944
ENSMUSG00000020032.14	Nuak1	-3.21411	2.6843
ENSMUSG00000020034.7	Tcp11l2	2.63567	2.41724
ENSMUSG00000020038.10	Cry1	5.23413	3.69983
ENSMUSG00000020042.15	Btbd11	4.71776	3.79528
ENSMUSG00000020044.13	Timp3	0.869613	-3.21411
ENSMUSG00000020048.13	Hsp90b1	8.10472	8.13468
ENSMUSG00000020056.16	Washc3	5.57107	5.13602
ENSMUSG00000020059.9	Sycp3	2.24257	3.64963
ENSMUSG00000020063.16	Sirt1	3.78078	2.26254
ENSMUSG00000020064.9	Herc4	5.18795	3.90871
ENSMUSG00000020069.16	Hnrnph3	4.40298	5.51973
ENSMUSG00000020070.18	Rufy2	4.52688	4.36098
ENSMUSG00000020072.15	Pbld2	5.58539	6.53657
ENSMUSG00000020074.7	Ccar1	5.73421	7.31687
ENSMUSG00000020075.8	Ddx21	6.51529	6.80086
ENSMUSG00000020076.7	Ddx50	3.38187	5.07604
ENSMUSG00000020078.16	Vps26a	5.8909	6.56243
ENSMUSG00000020079.15	Supv3l1	5.52537	5.26388
ENSMUSG00000020080.8	Hkdc1	5.84253	5.69496
ENSMUSG00000020081.5	Tacr2	1.7522	-3.21411
ENSMUSG00000020083.13	Fam241b	5.05017	3.60935
ENSMUSG00000020085.15	Aifm2	-3.21411	1.85334
ENSMUSG00000020087.5	Tysnd1	5.731	5.4151
ENSMUSG00000020088.10	Sar1a	6.46389	6.41328
ENSMUSG00000020089.8	Ppa1	7.38379	6.97063
ENSMUSG00000020091.15	Eif4ebp2	6.20681	5.73564
ENSMUSG00000020092.9	Pald1	-2.58165	0.914752
ENSMUSG00000020097.14	Sgpl1	7.92176	7.79472
ENSMUSG00000020098.7	Pcbd1	3.99442	3.7798
ENSMUSG00000020099.8	Unc5b	7.67163	6.9309
ENSMUSG00000020100.15	Slc29a3	4.41506	3.93223
ENSMUSG00000020101.14	Vsir	-3.21411	0.622577
ENSMUSG00000020105.9	Lrig3	2.9988	4.61464
ENSMUSG00000020107.10	Anapc16	5.8063	4.80249
ENSMUSG00000020108.4	Ddit4	7.23558	6.49374
ENSMUSG00000020109.13	Dnajb12	5.6171	5.76737
ENSMUSG00000020111.15	Micu1	8.00769	7.00708
ENSMUSG00000020114.12	Cand1	6.51716	7.3079
ENSMUSG00000020115.3	Tbk1	5.47048	6.04273
ENSMUSG00000020116.7	Pno1	6.03744	5.11767
ENSMUSG00000020121.15	Srgap1	4.98143	4.06583
ENSMUSG00000020122.16	Egfr	6.44339	3.99165
ENSMUSG00000020124.10	Usp15	5.2522	6.73752
ENSMUSG00000020128.15	Vps54	6.09613	6.95176
ENSMUSG00000020130.9	Tbc1d15	7.11735	6.33779
ENSMUSG00000020131.14	Pcsk4	4.12271	2.49511
ENSMUSG00000020132.10	Rab21	6.06069	6.32452
ENSMUSG00000020133.8	2310011J03Rik	6.8133	5.17794
ENSMUSG00000020134.13	Peli1	5.49534	5.55954
ENSMUSG00000020137.5	Thap2	3.27105	4.32944
ENSMUSG00000020140.15	Lgr5	-3.21411	4.01827
ENSMUSG00000020142.12	Slc1a4	6.21144	5.59682
ENSMUSG00000020143.15	Dock2	3.00946	-2.27572
ENSMUSG00000020149.17	Rab1a	7.52887	7.61563
ENSMUSG00000020151.16	Ptprr	4.71124	3.94153
ENSMUSG00000020152.7	Actr2	8.47704	8.67901
ENSMUSG00000020153.14	Ndufs7	7.87734	7.58628
ENSMUSG00000020156.16	Pwwp3a	1.16492	3.86538
ENSMUSG00000020160.18	Meis1	4.52317	2.2173
ENSMUSG00000020163.12	Uqcr11	7.81109	7.38066
ENSMUSG00000020166.15	Cnot2	6.01645	5.23769
ENSMUSG00000020167.14	Tcf3	6.07599	5.7997
ENSMUSG00000020170.4	Frs2	4.88919	4.99794
ENSMUSG00000020171.8	Yeats4	3.4924	4.22285
ENSMUSG00000020173.17	Cobl	6.74954	6.79958
ENSMUSG00000020176.17	Grb10	4.04711	-2.66993
ENSMUSG00000020178.6	Adora2a	-3.21411	3.38226
ENSMUSG00000020180.10	Snrpd3	6.10982	6.37431
ENSMUSG00000020182.16	Ddc	5.06302	4.70753
ENSMUSG00000020183.11	Cpm	-0.0926148	4.97094
ENSMUSG00000020184.15	Mdm2	5.1738	5.78427
ENSMUSG00000020185.16	E2f7	-2.58165	2.93773
ENSMUSG00000020186.7	Csrp2	4.88051	4.71298
ENSMUSG00000020189.15	Osbpl8	4.08792	5.36586
ENSMUSG00000020190.13	Mknk2	6.50402	6.35617
ENSMUSG00000020196.10	Cabin1	6.43254	6.92446
ENSMUSG00000020198.8	Ap3d1	6.57123	6.4969
ENSMUSG00000020205.8	Phlda1	7.34064	7.09307
ENSMUSG00000020211.15	Sf3a2	5.8063	4.35404
ENSMUSG00000020212.14	Mdm1	-0.28764	3.88479
ENSMUSG00000020219.7	Timm13	7.56545	7.12965
ENSMUSG00000020220.16	Vps13d	6.1123	6.1659
ENSMUSG00000020224.15	Llph	4.61679	4.32944
ENSMUSG00000020225.10	Tmbim4	5.96945	6.08532
ENSMUSG00000020226.9	Slc5a4b	-0.640769	-0.856917
ENSMUSG00000020227.10	Irak3	-3.21411	1.33749
ENSMUSG00000020228.11	Helb	3.98904	4.4287
ENSMUSG00000020230.15	Prmt2	4.72101	3.93223
ENSMUSG00000020231.15	Dip2a	0.822023	4.0953
ENSMUSG00000020232.17	Hmg20b	5.8124	4.75051
ENSMUSG00000020234.10	4930404N11Rik	2.62184	2.2173
ENSMUSG00000020235.16	Fzr1	7.73162	7.22891
ENSMUSG00000020238.14	Ncln	7.47508	6.59374
ENSMUSG00000020246.13	Hcfc2	3.34025	5.18187
ENSMUSG00000020248.18	Nfyb	4.37439	5.17597
ENSMUSG00000020250.10	Txnrd1	7.74484	8.07412
ENSMUSG00000020255.8	D10Wsu102e	5.54748	4.56133
ENSMUSG00000020256.14	Aldh1l2	5.11331	3.36162
ENSMUSG00000020257.13	Wdr82	3.69752	5.92808
ENSMUSG00000020260.9	Pofut2	4.82123	5.09075
ENSMUSG00000020261.15	Slc36a1	2.12983	-0.23722
ENSMUSG00000020263.14	Appl2	6.54765	6.98194
ENSMUSG00000020267.6	Hint1	8.33381	7.11225
ENSMUSG00000020268.14	Lyrm7	2.50615	3.12084
ENSMUSG00000020271.17	Fbxw11	5.88222	7.09359
ENSMUSG00000020272.8	Stk10	-1.10936	3.129
ENSMUSG00000020273.13	Papolg	4.71776	5.25084
ENSMUSG00000020275.9	Rel	2.06997	3.89919
ENSMUSG00000020277.10	Pfkl	8.1727	8.46267
ENSMUSG00000020280.12	Pus10	4.97056	5.6686
ENSMUSG00000020282.18	Rhbdf1	7.10062	6.44959
ENSMUSG00000020283.5	Pex13	4.07276	5.74629
ENSMUSG00000020284.16	Cfap410	3.34867	3.40261
ENSMUSG00000020287.15	Mpg	4.78446	5.16012
ENSMUSG00000020288.13	Ahsa2	4.98143	5.21293
ENSMUSG00000020289.15	Nprl3	5.64472	5.69771
ENSMUSG00000020290.14	Xpo1	5.28109	6.75543
ENSMUSG00000020300.14	Cpeb4	5.21353	6.43814
ENSMUSG00000020303.2	Stc2	8.44623	6.74617
ENSMUSG00000020305.13	Asb3	7.06209	6.4091
ENSMUSG00000020307.15	Cdc34	7.12043	6.89004
ENSMUSG00000020308.7	Tpgs1	5.78008	4.48704
ENSMUSG00000020309.6	Chac2	6.02436	4.81519
ENSMUSG00000020311.17	Erlec1	5.71643	5.64031
ENSMUSG00000020312.12	Shc2	0.557221	-3.21411
ENSMUSG00000020315.18	Sptbn1	8.5496	8.65994
ENSMUSG00000020319.9	Wdpcp	-0.935695	-0.992068
ENSMUSG00000020321.16	Mdh1	7.88242	7.50351
ENSMUSG00000020326.7	Ccng1	6.69362	6.60403
ENSMUSG00000020327.4	Fgf22	1.47291	1.98513
ENSMUSG00000020328.10	Nudcd2	5.56926	4.58823
ENSMUSG00000020329.12	Polrmt	5.87787	4.91064
ENSMUSG00000020330.16	Hmmr	-3.21411	4.34355
ENSMUSG00000020331.9	Hcn2	-2.14344	3.71075
ENSMUSG00000020334.6	Slc22a4	3.74932	3.89441
ENSMUSG00000020346.16	Mgat1	6.51342	5.54589
ENSMUSG00000020349.4	Ppp2ca	9.0226	8.47813
ENSMUSG00000020358.17	Hnrnpab	7.74085	7.53496
ENSMUSG00000020359.13	Phykpl	7.21097	7.50626
ENSMUSG00000020361.13	Hspa4	7.39298	7.46975
ENSMUSG00000020362.13	Cnot6	6.67198	6.76463
ENSMUSG00000020366.18	Mapk9	5.0056	6.55411
ENSMUSG00000020368.15	Canx	8.30381	9.19071
ENSMUSG00000020372.15	Rack1	8.5025	8.28635
ENSMUSG00000020375.9	Rufy1	5.60133	5.12381
ENSMUSG00000020376.17	Rnf130	4.79065	5.57457
ENSMUSG00000020377.15	Ltc4s	1.23927	2.18633
ENSMUSG00000020380.16	Rad50	4.40702	5.80225
ENSMUSG00000020381.10	Mrnip	4.56352	3.25373
ENSMUSG00000020385.16	Clk4	4.46239	5.53824
ENSMUSG00000020386.5	Sar1b	6.55858	6.39393
ENSMUSG00000020387.15	Jade2	4.16624	-2.66993
ENSMUSG00000020389.19	Cdkl3	3.36536	3.07085
ENSMUSG00000020390.12	Ube2b	6.16212	6.61497
ENSMUSG00000020392.8	Cdkn2aipnl	5.08082	6.00995
ENSMUSG00000020393.16	Kremen1	-0.396021	4.38164
ENSMUSG00000020397.15	Med7	3.1606	5.06969
ENSMUSG00000020400.17	Tnip1	6.16212	5.46111
ENSMUSG00000020402.11	Vdac1	7.09562	6.42078
ENSMUSG00000020407.13	Upp1	4.97329	3.7377
ENSMUSG00000020409.10	Slu7	6.43254	6.23279
ENSMUSG00000020412.16	Ascc2	7.37041	5.35197
ENSMUSG00000020413.11	Hus1	1.30997	2.72797
ENSMUSG00000020415.16	Pttg1	3.58797	3.84569
ENSMUSG00000020420.8	Zfp607a	2.02864	-2.27572
ENSMUSG00000020422.14	Tns3	6.02436	6.29942
ENSMUSG00000020423.6	Btg2	8.03989	7.71322
ENSMUSG00000020430.12	Pes1	7.35272	6.11645
ENSMUSG00000020432.12	Tcn2	5.94466	4.63198
ENSMUSG00000020434.4	4921536K21Rik	0.960329	-3.21411
ENSMUSG00000020439.17	Smtn	2.64937	2.23254
ENSMUSG00000020440.13	Arf5	7.33482	6.21851
ENSMUSG00000020441.6	2310033P09Rik	4.30685	2.96536
ENSMUSG00000020444.19	Guk1	6.79493	5.73162
ENSMUSG00000020447.5	Npc1l1	4.92342	6.66707
ENSMUSG00000020448.16	Rnf185	5.26338	5.67976
ENSMUSG00000020451.17	Limk2	6.14651	6.91209
ENSMUSG00000020454.17	Eif4enif1	6.25128	6.18071
ENSMUSG00000020455.16	Trim11	4.47782	4.14849
ENSMUSG00000020456.17	Ogdh	8.44819	8.72368
ENSMUSG00000020457.13	Drg1	7.767	7.27655
ENSMUSG00000020458.16	Rtn4	6.16927	6.8085
ENSMUSG00000020459.14	Mtif2	5.3094	5.53517
ENSMUSG00000020460.15	Rps27a	9.11389	7.68754
ENSMUSG00000020462.14	Cfap36	2.88761	3.98266
ENSMUSG00000020463.15	Ppp4r3b	7.17413	6.9746
ENSMUSG00000020464.15	Pnpt1	5.28767	6.38373
ENSMUSG00000020467.15	Efemp1	3.46942	2.34897
ENSMUSG00000020469.8	Myl7	1.20257	-3.21411
ENSMUSG00000020471.11	Pold2	4.63066	6.33779
ENSMUSG00000020472.14	Zkscan17	4.33255	5.19554
ENSMUSG00000020474.11	Polm	3.42233	3.72159
ENSMUSG00000020475.3	Pgam2	-3.21411	0.526944
ENSMUSG00000020476.14	Dbnl	6.97502	6.58931
ENSMUSG00000020477.10	Mrps24	6.83594	5.77259
ENSMUSG00000020482.4	Ccdc117	4.82425	3.49396
ENSMUSG00000020483.14	Dynll2	7.34327	7.56349
ENSMUSG00000020484.19	Xbp1	9.02111	9.4121
ENSMUSG00000020485.14	Supt4a	5.0056	3.74834
ENSMUSG00000020486.19	Septin4	0.157939	-3.21411
ENSMUSG00000020491.15	2810021J22Rik	1.56252	-2.66993
ENSMUSG00000020492.11	Ska2	1.37737	2.18633
ENSMUSG00000020493.8	Prr11	-3.21411	2.43051
ENSMUSG00000020495.13	Smg8	2.34714	1.66402
ENSMUSG00000020496.10	Rnf187	6.25016	5.7249
ENSMUSG00000020513.15	Tubd1	0.497886	2.33492
ENSMUSG00000020514.8	Mrpl22	5.36443	4.39524
ENSMUSG00000020515.13	Cnot8	5.48583	5.48992
ENSMUSG00000020516.15	Rps6kb1	5.17143	5.08656
ENSMUSG00000020519.5	Sap30l	4.72424	2.84164
ENSMUSG00000020520.14	Galnt10	5.07829	5.63745
ENSMUSG00000020521.7	Rnft1	4.84523	4.83529
ENSMUSG00000020522.13	Mfap3	4.42704	6.16293
ENSMUSG00000020523.14	Fam114a2	6.95517	6.98025
ENSMUSG00000020525.17	Ppm1d	2.39671	1.72993
ENSMUSG00000020526.12	Znhit3	3.40628	4.13639
ENSMUSG00000020527.14	Myo19	3.55924	5.51818
ENSMUSG00000020528.14	Prpsap2	3.93973	3.31943
ENSMUSG00000020530.14	Ggnbp2	7.15625	7.52842
ENSMUSG00000020532.18	Acaca	4.51944	5.79586
ENSMUSG00000020534.14	Shmt1	4.83328	6.38884
ENSMUSG00000020536.12	Llgl1	6.50496	3.8207
ENSMUSG00000020537.9	Drg2	5.01621	5.15413
ENSMUSG00000020538.15	Srebf1	6.90537	6.93265
ENSMUSG00000020541.12	Tom1l1	7.3522	7.53765
ENSMUSG00000020544.14	Cox11	2.0902	3.66656
ENSMUSG00000020546.14	Stxbp4	0.772809	1.64137
ENSMUSG00000020547.5	Bzw2	7.0271	5.2583
ENSMUSG00000020549.14	Elac2	6.62074	6.34043
ENSMUSG00000020553.8	Pctp	4.52688	4.7211
ENSMUSG00000020561.8	Twistnb	4.77823	4.85266
ENSMUSG00000020564.17	Atxn7l1	4.90069	3.16915
ENSMUSG00000020570.15	Sypl	6.75589	6.716
ENSMUSG00000020571.13	Pdia6	8.1521	8.25871
ENSMUSG00000020572.8	Nampt	5.11084	6.37603
ENSMUSG00000020576.10	Nbas	3.74295	5.69496
ENSMUSG00000020577.17	Tspan13	8.21361	7.76063
ENSMUSG00000020580.10	Rock2	7.92493	7.65892
ENSMUSG00000020581.11	Agr2	8.32983	7.51913
ENSMUSG00000020585.4	Laptm4a	6.87144	7.45074
ENSMUSG00000020589.17	Fam49a	-3.21411	3.58581
ENSMUSG00000020590.16	Snx13	6.13317	6.73885
ENSMUSG00000020592.14	Sdc1	9.08441	8.73141
ENSMUSG00000020593.16	Lpin1	0.436004	3.33363
ENSMUSG00000020594.14	Pum2	6.83294	8.02492
ENSMUSG00000020600.13	Slc7a15	0.822023	1.85334
ENSMUSG00000020604.13	Arsg	3.88288	-0.514048
ENSMUSG00000020605.9	Hs1bp3	0.721856	2.81151
ENSMUSG00000020607.7	Lratd1	5.09841	6.13786
ENSMUSG00000020608.7	Smc6	4.7047	5.96504
ENSMUSG00000020609.14	Apob	9.40634	9.33302
ENSMUSG00000020610.17	Amz2	6.14167	5.27863
ENSMUSG00000020611.14	Gna13	6.88887	6.69277
ENSMUSG00000020612.16	Prkar1a	7.73403	7.50547
ENSMUSG00000020614.13	Fam20a	0.669038	3.23872
ENSMUSG00000020621.6	Rdh14	4.9458	4.92478
ENSMUSG00000020623.11	Map2k6	0.30366	2.83166
ENSMUSG00000020627.10	Klhl29	-2.58165	0.131262
ENSMUSG00000020628.16	Trappc12	6.15253	4.9059
ENSMUSG00000020629.12	Adi1	5.85144	4.18027
ENSMUSG00000020630.9	Rnaseh1	4.11779	5.20716
ENSMUSG00000020634.12	Ubxn2a	5.88367	5.80098
ENSMUSG00000020638.8	Cmpk2	-0.00417315	2.37666
ENSMUSG00000020640.10	Itsn2	6.47354	6.37946
ENSMUSG00000020641.16	Rsad2	4.9121	1.57118
ENSMUSG00000020644.9	Id2	4.38671	4.68832
ENSMUSG00000020646.17	Mboat2	6.48218	6.18659
ENSMUSG00000020647.10	Ncoa1	4.89495	6.17283
ENSMUSG00000020648.3	Dus4l	4.28508	-0.514048
ENSMUSG00000020649.11	Rrm2	1.72658	4.97094
ENSMUSG00000020650.15	Bcap29	4.24954	3.38907
ENSMUSG00000020652.17	Cenpo	3.14134	2.98349
ENSMUSG00000020653.12	Klf11	5.63098	6.72141
ENSMUSG00000020654.15	Adcy3	0.30366	3.16121
ENSMUSG00000020656.16	Grhl1	4.68488	4.79224
ENSMUSG00000020658.10	Efr3b	-2.58165	2.92841
ENSMUSG00000020659.16	Cbll1	2.95535	4.81266
ENSMUSG00000020661.15	Dnmt3a	5.49154	5.90687
ENSMUSG00000020664.10	Dld	7.1871	6.76135
ENSMUSG00000020668.10	Kif3c	2.6897	-0.078369
ENSMUSG00000020669.15	Sh3yl1	5.69677	5.79714
ENSMUSG00000020671.9	Rab10	8.01696	7.72168
ENSMUSG00000020677.7	Ddx52	4.40702	5.31666
ENSMUSG00000020679.11	Hnf1b	4.27628	2.6843
ENSMUSG00000020680.15	Taf15	7.46252	6.74152
ENSMUSG00000020681.14	Ace	3.96733	1.47196
ENSMUSG00000020682.17	Mmp28	5.0909	4.27529
ENSMUSG00000020687.13	Cdc27	3.62311	3.83075
ENSMUSG00000020691.13	Mettl2	4.69482	4.37821
ENSMUSG00000020692.14	Nle1	3.88867	0.526944
ENSMUSG00000020694.17	Tlk2	5.84104	4.44841
ENSMUSG00000020696.18	Rffl	6.55404	5.17203
ENSMUSG00000020697.16	Lig3	4.35362	5.76475
ENSMUSG00000020700.11	Map3k3	3.77454	1.30902
ENSMUSG00000020705.6	Ddx42	5.8544	6.83869
ENSMUSG00000020706.13	Ftsj3	5.56566	4.39185
ENSMUSG00000020707.6	Rnf135	4.28508	4.00502
ENSMUSG00000020708.12	Psmc5	7.64752	7.42279
ENSMUSG00000020709.15	Adap2	1.72658	1.75124
ENSMUSG00000020715.9	Ern1	6.21949	5.47879
ENSMUSG00000020716.16	Nf1	3.90589	5.38644
ENSMUSG00000020717.19	Pecam1	2.20596	1.59496
ENSMUSG00000020718.12	Polg2	3.99978	2.97445
ENSMUSG00000020719.14	Ddx5	8.46232	9.16637
ENSMUSG00000020720.13	Psmd12	7.11735	6.78673
ENSMUSG00000020721.16	Helz	5.34351	6.48502
ENSMUSG00000020728.17	Cep112	0.497886	0.47664
ENSMUSG00000020733.3	Slc9a3r1	7.21903	6.38543
ENSMUSG00000020736.12	Nt5c	5.32015	5.55501
ENSMUSG00000020737.12	Jpt1	8.04929	7.89359
ENSMUSG00000020738.16	Sumo2	1.67394	0.622577
ENSMUSG00000020739.11	Nup85	4.5599	6.11748
ENSMUSG00000020740.13	Gga3	4.54898	1.66402
ENSMUSG00000020741.17	Cluh	7.10311	7.46371
ENSMUSG00000020743.15	Mif4gd	5.39727	4.23046
ENSMUSG00000020744.13	Slc25a19	4.04711	4.23803
ENSMUSG00000020745.15	Pafah1b1	7.50364	7.94883
ENSMUSG00000020747.18	Tmem94	3.49998	4.97321
ENSMUSG00000020752.11	Recql5	6.68617	6.1429
ENSMUSG00000020755.9	Sap30bp	4.6882	5.06331
ENSMUSG00000020758.15	Itgb4	7.91256	7.80016
ENSMUSG00000020766.4	Galk1	5.09591	4.89636
ENSMUSG00000020770.13	Unk	4.68155	2.74931
ENSMUSG00000020773.11	Trim47	4.43497	2.93773
ENSMUSG00000020774.9	Aspa	2.9988	4.27897
ENSMUSG00000020775.13	Mrpl38	5.4491	4.82276
ENSMUSG00000020776.18	Fbf1	4.48929	2.40384
ENSMUSG00000020777.16	Acox1	9.80742	10.1088
ENSMUSG00000020778.12	Ten1	2.88761	4.42539
ENSMUSG00000020780.15	Srp68	7.65645	6.66707
ENSMUSG00000020781.14	Tsen54	2.92188	4.3259
ENSMUSG00000020782.18	Llgl2	7.49939	7.0104
ENSMUSG00000020783.14	Ncbp3	3.60916	5.61873
ENSMUSG00000020788.15	Atp2a3	7.99935	7.14734
ENSMUSG00000020790.14	Ankfy1	6.43748	6.66917
ENSMUSG00000020792.15	Exoc7	5.48392	6.24128
ENSMUSG00000020794.13	Ube2g1	6.63716	6.83807
ENSMUSG00000020801.8	Med31	3.29739	2.83166
ENSMUSG00000020802.8	Ube2o	4.8776	-3.21411
ENSMUSG00000020803.3	Txndc17	7.26591	6.34745
ENSMUSG00000020806.15	Rhbdf2	4.90641	4.83779
ENSMUSG00000020812.18	Snhg16	5.70007	6.44878
ENSMUSG00000020817.16	Rabep1	5.97081	4.88917
ENSMUSG00000020818.16	Mfsd11	4.23144	3.2159
ENSMUSG00000020821.17	Kif1c	6.31498	6.13076
ENSMUSG00000020823.16	Sec14l1	5.1619	5.13196
ENSMUSG00000020827.18	Mink1	7.81565	7.68269
ENSMUSG00000020828.13	Pld2	5.82905	5.56407
ENSMUSG00000020829.9	Slc46a1	3.25322	3.96453
ENSMUSG00000020832.14	Eral1	3.4924	2.00301
ENSMUSG00000020834.17	Dhrs13	1.85035	4.99571
ENSMUSG00000020838.12	Slc6a4	-3.21411	4.55831
ENSMUSG00000020840.10	Blmh	5.4491	5.40337
ENSMUSG00000020841.5	Cpd	7.93789	8.25591
ENSMUSG00000020843.15	Timm22	5.56566	5.37447
ENSMUSG00000020844.6	Nxn	2.67638	4.29357
ENSMUSG00000020846.6	Rflnb	7.4837	7.55063
ENSMUSG00000020847.15	Rph3al	5.0398	4.89397
ENSMUSG00000020849.13	Ywhae	6.89103	8.08229
ENSMUSG00000020850.14	Prpf8	6.70678	7.47256
ENSMUSG00000020859.16	Spag9	6.12706	6.04705
ENSMUSG00000020863.15	Luc7l3	5.50291	4.99124
ENSMUSG00000020864.13	Ankrd40	5.95021	5.03752
[truncated: 12,551 more rows]

## Sheet: 5_actb_de_results
Additional Files 5a. Differential gene expression analysis results between ACTB and GFP							Additional Files 5b. GO analysis results for ACTB enriched genes compared to GFP in APEX2 seq data
Positive logFC shows enrichment on the ACTB samples and negative shows increase in GFP side.							GO analysis was performed from the results of differential expression analysis. Only the genes that were
							significantly higher in ACTB were selected for the analysis. GO terms with negative enrichment score were
ensembl_gene_id	logFC	logCPM	PValue	fdr_pvalue	genes		filtered out from the results since these results were not conclusive without the inclusion of GFP enriched genes.
ENSMUSG00000000001.4	-0.5255	7.31457	0.036483	0.226018	Gnai3
ENSMUSG00000000028.15	-1.37739	2.8132	0.252244	0.613279	Cdc45		ONTOLOGY	ID	Description	setSize	enrichmentScore	NES	pvalue	qvalues	rank	leading_edge	core_enrichment
ENSMUSG00000000049.11	-0.133587	0.601826	0.853737	0.965574	Apoh		GO:0050839	MF	GO:0050839	cell adhesion molecule binding	6	0.816585	0.00026713	0.00026713	0.262128	35	tags=83%, list=13%, signal=74%	16774/14268/20750/12527/16480
ENSMUSG00000000056.7	-0.186932	5.36189	0.708448	0.910353	Narf		GO:0005178	MF	GO:0005178	integrin binding	5	0.825023	0.000701164	0.000701164	0.262128	29	tags=80%, list=11%, signal=73%	16774/14268/20750/12527
ENSMUSG00000000058.6	0.868913	5.04092	0.265803	0.6266	Cav2		GO:0045785	BP	GO:0045785	positive regulation of cell adhesion	8	0.749055	0.000757863	0.000757863	0.262128	37	tags=75%, list=14%, signal=67%	14268/13835/20750/14766/16480/27205
ENSMUSG00000000078.7	-0.163658	7.81775	0.647828	0.883748	Klf6		GO:0071944	CC	GO:0071944	cell periphery	89	0.412783	0.00100311	0.00100311	0.262128	92	tags=49%, list=35%, signal=49%	83965/18383/16774/73218/67457/14735/20200/20276/80794/69602/56175/14268/13835/16669/12527/14766/78339/16480/67149/27205/14066/13845/16324/26360/68449/382014/320244/12348/269233/12051/14675/103743/14950/71893/16530/72043/17829/54485/13001/22032/17178/100038347/232431/16780
ENSMUSG00000000085.16	0.0144682	6.45192	0.972728	0.999065	Scmh1		GO:0061629	MF	GO:0061629	RNA polymerase II-specific DNA-binding transcription factor binding	8	-0.636719	0.00191571	0.00191571	0.390231	102	tags=100%, list=39%, signal=63%	68776/75613/15182/18129/22337/78926/26416
ENSMUSG00000000088.7	0.380799	7.46737	0.181477	0.523678	Cox5a		GO:0030155	BP	GO:0030155	regulation of cell adhesion	17	0.583027	0.00224795	0.00224795	0.390231	43	tags=53%, list=16%, signal=47%	16774/14268/13835/20750/12527/14766/16480/27205/13845
ENSMUSG00000000125.5	-1.21577	0.802329	0.523773	0.821276	Wnt3		GO:0005886	CC	GO:0005886	plasma membrane	79	0.399618	0.00261333	0.00261333	0.390231	91	tags=49%, list=34%, signal=46%	83965/73218/67457/14735/20200/20276/80794/69602/56175/14268/13835/16669/12527/14766/78339/16480/67149/27205/14066/13845/68449/382014/320244/12348/269233/12051/14675/103743/14950/71893/16530/72043/17829/54485/13001/22032/17178/100038347/232431
ENSMUSG00000000127.15	-0.0722385	5.67238	0.872508	0.970787	Fer		GO:0005102	MF	GO:0005102	signaling receptor binding	22	0.526837	0.00326904	0.00326904	0.427126	85	tags=68%, list=32%, signal=50%	16774/14459/80794/14268/20750/12527/16324/26360/14675/110854/13615/14172/54485/13001/22032
ENSMUSG00000000131.15	-0.548681	6.4689	0.101114	0.388636	Xpo6		GO:0045087	BP	GO:0045087	innate immune response	7	-0.634241	0.00433839	0.00433839	0.503863	102	tags=100%, list=39%, signal=63%	12539/11829/12630/227753/18807/22793
ENSMUSG00000000134.17	0.36002	5.35586	0.378905	0.725477	Tfe3		GO:0005576	CC	GO:0005576	extracellular region	50	0.418002	0.00620676	0.00620676	0.549039	103	tags=58%, list=39%, signal=44%	83965/18383/16774/14735/12268/22166/14459/20276/14268/20750/12527/14766/27205/14066/16324/26360/71946/12348/103743/13615/72043/17829/14172/11677/232431/16780/20352/13033/69814
ENSMUSG00000000142.15	0.22073	3.45302	0.821532	0.954189	Axin2		GO:0098609	BP	GO:0098609	cell-cell adhesion	14	0.581282	0.00691483	0.00691483	0.549039	43	tags=50%, list=16%, signal=44%	16774/14735/14268/12527/16480/27205/13845
ENSMUSG00000000148.17	0.968624	4.01611	0.179926	0.520653	Brat1		GO:0030312	CC	GO:0030312	external encapsulating structure	15	0.566347	0.00800641	0.00800641	0.549039	45	tags=47%, list=17%, signal=41%	18383/16774/14735/20200/14268/14066/26360
ENSMUSG00000000149.10	1.6295	5.6236	0.0492822	0.264628	Gna12		GO:0031012	CC	GO:0031012	extracellular matrix	15	0.566347	0.00800641	0.00800641	0.549039	45	tags=47%, list=17%, signal=41%	18383/16774/14735/20200/14268/14066/26360
ENSMUSG00000000154.16	0.218177	5.51096	0.524601	0.821811	Slc22a18		GO:0008134	MF	GO:0008134	transcription factor binding	14	-0.430619	0.00830189	0.00830189	0.549039	102	tags=86%, list=39%, signal=56%	80285/68776/217410/75613/15182/18129/333654/72308/22337/74343/78926/26416
ENSMUSG00000000157.16	-3.65175	4.43919	4.80855e-07	5.39215e-05	Itgb2l		GO:0098552	CC	GO:0098552	side of membrane	13	0.584228	0.00875555	0.00875555	0.549039	35	tags=46%, list=13%, signal=42%	73218/14735/20200/20276/12527/16480
ENSMUSG00000000159.16	-0.0123792	-1.35354	0.946541	0.990051	Igsf5
ENSMUSG00000000167.14	1.49185	1.3577	0.730335	0.918561	Pih1d2
ENSMUSG00000000168.9	-0.300438	7.30165	0.237237	0.5946	Dlat
ENSMUSG00000000171.5	0.164147	8.4721	0.575066	0.848893	Sdhd
ENSMUSG00000000184.12	-0.293171	9.24763	0.397943	0.740093	Ccnd2
ENSMUSG00000000194.13	-0.333579	6.47909	0.288847	0.651265	Gpr107
ENSMUSG00000000202.9	3.00225	3.12158	0.408844	0.747342	Btbd17
ENSMUSG00000000204.16	3.61047	3.00186	0.157285	0.489537	Slfn4
ENSMUSG00000000247.11	1.54948	1.07597	0.780866	0.938859	Lhx2
ENSMUSG00000000253.13	1.69046	3.31347	0.0399794	0.236692	Gmpr
ENSMUSG00000000266.11	-0.385314	4.43015	0.367214	0.716163	Mid2
ENSMUSG00000000275.16	-0.52943	7.75489	0.0462443	0.255879	Trim25
ENSMUSG00000000276.11	-3.09042	3.02089	0.00129622	0.0275261	Dgke
ENSMUSG00000000278.10	0.085249	6.93065	0.770865	0.933555	Scpep1
ENSMUSG00000000282.12	0.220033	3.98005	0.752116	0.927177	Mnt
ENSMUSG00000000295.13	-0.0971474	4.65483	0.793547	0.943273	Hddc2
ENSMUSG00000000296.8	0.0773113	3.08706	0.956935	0.993566	Tpd52l1
ENSMUSG00000000301.16	-1.1375	-0.325589	0.533929	0.827166	Pemt
ENSMUSG00000000303.12	0.663755	9.585	0.059675	0.295403	Cdh1
ENSMUSG00000000305.12	-0.550552	1.61618	0.697066	0.906026	Cdh4
ENSMUSG00000000308.14	-0.173277	8.90705	0.662765	0.890791	Ckmt1
ENSMUSG00000000326.13	0.0115193	6.73954	0.973562	0.999265	Comt
ENSMUSG00000000339.14	0.804531	4.81521	0.105492	0.396401	Rtca
ENSMUSG00000000340.10	-0.984364	4.71296	0.0331801	0.215311	Dbt
ENSMUSG00000000346.9	-0.441745	8.85237	0.0599475	0.295902	Dazap2
ENSMUSG00000000355.13	0.034451	4.79951	0.938128	0.988444	Mcts1
ENSMUSG00000000374.8	-0.286214	6.0278	0.24179	0.600028	Trappc10
ENSMUSG00000000378.15	0.216076	5.66178	0.660313	0.889694	Ccm2
ENSMUSG00000000384.15	-0.267724	6.13139	0.339293	0.694351	Tbrg4
ENSMUSG00000000385.8	-0.492152	8.3915	0.0291027	0.200541	Tmprss2
ENSMUSG00000000386.16	-5.71539	2.59397	0.0117275	0.115402	Mx1
ENSMUSG00000000392.17	-1.76469	0.293286	0.11562	0.416596	Fap
ENSMUSG00000000394.15	-3.28912	5.55542	0.325346	0.683538	Gcg
ENSMUSG00000000399.10	0.209579	7.19999	0.352893	0.704921	Ndufa9
ENSMUSG00000000409.14	0.295677	0.408303	0.99306	1	Lck
ENSMUSG00000000416.16	-0.19656	-1.3955	0.84832	0.964168	Cttnbp2
ENSMUSG00000000420.15	0.463024	7.47757	0.141416	0.461496	Galnt1
ENSMUSG00000000439.9	-0.196117	6.51577	0.425586	0.760247	Mkrn2
ENSMUSG00000000440.12	-0.0459411	7.2142	0.893659	0.974142	Pparg
ENSMUSG00000000441.17	0.0370657	6.82377	0.883555	0.972514	Raf1
ENSMUSG00000000486.13	2.82255	0.838363	0.0421976	0.243605	Septin1
ENSMUSG00000000489.7	1.50269	3.91194	0.111621	0.409441	Pdgfb
ENSMUSG00000000531.5	2.6577	2.52844	0.0878625	0.362824	Tamalin
ENSMUSG00000000532.11	0.60119	6.50557	0.0150713	0.134147	Acvr1b
ENSMUSG00000000538.18	-0.146136	5.51041	0.703249	0.908113	Tom1l2
ENSMUSG00000000544.14	0.54733	8.30565	0.0378958	0.230285	Gpa33
ENSMUSG00000000552.10	-0.794042	2.21198	0.590197	0.858296	Zfp385a
ENSMUSG00000000555.8	3.26481	2.97081	0.408141	0.747342	Itga5
ENSMUSG00000000563.17	-0.212376	8.38823	0.330497	0.686769	Atp5pb
ENSMUSG00000000567.5	1.16367	6.23161	0.112557	0.411066	Sox9
ENSMUSG00000000568.15	-0.175831	7.2382	0.515697	0.816236	Hnrnpd
ENSMUSG00000000579.14	-0.564774	-1.20097	0.60831	0.866624	Dynlt1c
ENSMUSG00000000581.8	-0.545323	5.77421	0.115889	0.416885	C1d
ENSMUSG00000000594.7	0.492138	3.83613	0.516178	0.816736	Gm2a
ENSMUSG00000000600.15	-0.351624	4.99363	0.298555	0.659334	Krit1
ENSMUSG00000000605.9	-0.43132	6.67354	0.0534228	0.277198	Clcn4
ENSMUSG00000000628.10	-0.83125	5.27778	0.0947902	0.377779	Hk2
ENSMUSG00000000631.20	-0.132579	7.7031	0.693182	0.904823	Myo18a
ENSMUSG00000000682.7	-0.741665	4.01789	0.219752	0.574673	Cd52
ENSMUSG00000000686.11	-1.76126	5.86022	8.50574e-08	1.14292e-05	Abhd15
ENSMUSG00000000693.10	-0.660525	4.30021	0.221217	0.576413	Loxl3
ENSMUSG00000000706.16	0.0123459	0.0240209	1	1	Btn1a1
ENSMUSG00000000708.14	-0.840853	4.65726	0.0772688	0.339839	Kat2b
ENSMUSG00000000711.3	-0.113336	5.56086	0.736259	0.921403	Rab5b
ENSMUSG00000000732.9	-1.63262	2.62731	0.283083	0.644712	Icosl
ENSMUSG00000000743.9	0.0327029	7.15052	0.927914	0.985178	Chmp1a
ENSMUSG00000000751.13	0.563306	5.75034	0.176979	0.516844	Rpa1
ENSMUSG00000000759.14	0.579522	4.75021	0.298061	0.659083	Tubgcp3
ENSMUSG00000000766.18	1.13209	-1.13333	0.704465	0.9087	Oprm1
ENSMUSG00000000776.13	-0.635802	4.58523	0.274107	0.635536	Polr3d
ENSMUSG00000000782.16	0.000212902	2.40455	1	1	Tcf7
ENSMUSG00000000787.12	-0.366788	7.63508	0.193319	0.54069	Ddx3x
ENSMUSG00000000804.14	-0.561322	5.13642	0.126536	0.437514	Usp32
ENSMUSG00000000811.13	0.365691	4.06589	0.604072	0.863902	Txnrd3
ENSMUSG00000000823.16	-0.0138611	1.82693	0.965761	0.996249	Zfp512b
ENSMUSG00000000826.16	-0.396001	6.64029	0.110705	0.40726	Dnajc5
ENSMUSG00000000827.18	0.481163	5.48094	0.265006	0.625935	Tpd52l2
ENSMUSG00000000838.17	-0.560955	6.39583	0.179509	0.51994	Fmr1
ENSMUSG00000000861.15	0.837223	4.06869	0.0949132	0.377879	Bcl11a
ENSMUSG00000000876.11	0.246974	4.7777	0.582239	0.853429	Pxmp4
ENSMUSG00000000881.12	-0.338511	4.2273	0.438341	0.768662	Dlg3
ENSMUSG00000000884.17	1.18048	3.57757	0.0923054	0.371915	Gnb1l
ENSMUSG00000000901.17	-0.284155	5.90806	0.295405	0.656569	Mmp11
ENSMUSG00000000902.13	0.293554	5.86498	0.417897	0.753298	Smarcb1
ENSMUSG00000000915.15	0.0617758	6.2521	0.8304	0.957928	Hip1r
ENSMUSG00000000916.15	-0.265641	4.65621	0.543304	0.831465	Nsun5
ENSMUSG00000000934.9	-0.239879	4.51481	0.716995	0.913602	Top1mt
ENSMUSG00000000957.11	-4.39836	3.50014	0.0019683	0.0360093	Mmp14
ENSMUSG00000000958.10	0.261549	5.87257	0.460335	0.782896	Slc7a7
ENSMUSG00000000959.7	0.0432284	6.17422	0.868944	0.970097	Oxa1l
ENSMUSG00000000976.13	0.0897619	4.99616	0.818158	0.953318	Heatr6
ENSMUSG00000000983.13	4.32907	2.97988	0.289626	0.6519	Wfdc18
ENSMUSG00000001014.6	-0.166483	-0.464331	0.889823	0.973491	Icam4
ENSMUSG00000001016.12	0.95021	5.74081	0.00485239	0.0677119	Ilf2
ENSMUSG00000001017.15	-0.142215	6.34514	0.614264	0.869173	Chtop
ENSMUSG00000001018.15	-0.1773	5.53074	0.560839	0.84161	Snapin
ENSMUSG00000001025.8	1.98688	8.42139	1.72082e-08	2.65569e-06	S100a6
ENSMUSG00000001034.17	1.9539	2.89994	0.160765	0.494738	Mapk7
ENSMUSG00000001036.17	-0.465309	4.36785	0.471396	0.789052	Epn2
ENSMUSG00000001039.12	-0.87181	2.27218	0.645858	0.883206	B9d1
ENSMUSG00000001052.15	-0.621667	5.63467	0.272362	0.633438	Sec24b
ENSMUSG00000001053.15	1.99037	3.25086	0.198818	0.547813	N4bp3
ENSMUSG00000001054.9	0.523733	4.69938	0.19659	0.545287	Rmnd5b
ENSMUSG00000001056.3	-0.252906	6.83341	0.459463	0.782523	Nhp2
ENSMUSG00000001062.18	-0.896926	2.14673	0.538009	0.829061	Vps9d1
ENSMUSG00000001082.12	-0.132932	5.80994	0.702416	0.908106	Mfsd10
ENSMUSG00000001089.14	-0.103854	6.99489	0.712361	0.912222	Luzp1
ENSMUSG00000001095.5	1.00811	-0.531934	0.45066	0.777046	Slc13a2
ENSMUSG00000001098.15	0.397196	6.73185	0.159801	0.49322	Kctd10
ENSMUSG00000001100.10	-0.15427	6.56695	0.643105	0.882323	Poldip2
ENSMUSG00000001105.15	0.0668623	5.15169	0.875431	0.971183	Ift20
ENSMUSG00000001120.15	-2.54038	-0.252538	0.0488402	0.263052	Pcbp3
ENSMUSG00000001123.15	-0.18343	9.23393	0.426425	0.760815	Lgals9
ENSMUSG00000001127.12	-0.114995	6.74246	0.717463	0.913602	Araf
ENSMUSG00000001128.7	2.51098	1.56486	0.173386	0.512441	Cfp
ENSMUSG00000001131.11	3.21	1.23414	0.385535	0.730226	Timp1
ENSMUSG00000001134.9	1.17754	3.39822	0.18842	0.532603	Uxt
ENSMUSG00000001138.13	0.782654	4.53641	0.292027	0.654374	Cnnm3
ENSMUSG00000001143.13	-0.759554	5.25673	0.100048	0.3866	Lman2l
ENSMUSG00000001150.7	-0.398256	5.00729	0.306614	0.667019	Mcm3ap
ENSMUSG00000001151.10	-1.07552	5.47097	0.000389214	0.0115556	Pcnt
ENSMUSG00000001156.9	0.0806135	6.58881	0.853401	0.965574	Mxd1
ENSMUSG00000001157.13	0.261584	5.45075	0.395429	0.737796	Gmcl1
ENSMUSG00000001158.13	-0.626686	5.05196	0.0641699	0.307808	Snrnp27
ENSMUSG00000001166.17	-7.81101	3.15874	3.39337e-09	6.37258e-07	Oas1c
ENSMUSG00000001173.15	1.0152	3.39521	0.0924124	0.371916	Ocrl
ENSMUSG00000001175.16	0.0812991	10.0964	0.805277	0.947523	Calm1
ENSMUSG00000001211.15	0.281379	6.99076	0.331277	0.687185	Agpat3
ENSMUSG00000001225.12	1.27613	2.1639	0.132251	0.447544	Slc26a3
ENSMUSG00000001227.12	0.320334	0.979704	0.908536	0.979152	Sema6b
ENSMUSG00000001228.14	0.163297	4.02829	0.8913	0.973491	Uhrf1
ENSMUSG00000001229.9	0.102139	5.10824	0.823334	0.955428	Dpp9
ENSMUSG00000001247.16	0.164277	8.58597	0.519844	0.819007	Lsr
ENSMUSG00000001248.15	-0.926925	4.24168	0.643639	0.882385	Gramd1a
ENSMUSG00000001249.14	0.247227	2.55773	0.927895	0.985178	Hpn
ENSMUSG00000001270.9	1.43528	5.03723	0.00839717	0.096382	Ckb
ENSMUSG00000001280.13	-1.03798	6.37253	0.00176999	0.0339345	Sp1
ENSMUSG00000001285.12	-0.156831	4.47921	0.741935	0.922973	Myg1
ENSMUSG00000001288.15	0.385663	1.79598	0.886922	0.97291	Rarg
ENSMUSG00000001289.12	0.411736	5.84072	0.122149	0.429687	Pfdn5
ENSMUSG00000001300.16	0.640958	6.01562	0.0573348	0.288283	Efnb2
ENSMUSG00000001305.5	0.123781	4.79073	0.860064	0.967406	Rrp15
ENSMUSG00000001313.12	-0.703511	3.53985	0.337133	0.69288	Rnd2
ENSMUSG00000001323.17	-0.0653417	6.21812	0.825252	0.956039	Srr
ENSMUSG00000001333.9	1.04823	1.34175	0.492481	0.802634	Sync
ENSMUSG00000001348.15	0.0212038	6.41978	0.98234	1	Acp5
ENSMUSG00000001366.14	-0.681992	5.54963	0.138588	0.456503	Fbxo9
ENSMUSG00000001376.17	-0.0812147	5.17617	0.824631	0.955937	Vps50
ENSMUSG00000001380.7	-0.50553	6.18635	0.0769055	0.338868	Hars
ENSMUSG00000001383.9	0.34288	5.20077	0.320493	0.679755	Zmat2
ENSMUSG00000001403.13	0.412287	5.55	0.628041	0.87572	Ube2c
ENSMUSG00000001415.10	-0.121092	6.07753	0.673911	0.895967	Smg5
ENSMUSG00000001416.13	-0.224833	7.4143	0.53737	0.828917	Cct3
ENSMUSG00000001418.13	0.520977	7.43614	0.0390849	0.234224	Glmp
ENSMUSG00000001419.17	-0.541499	6.3843	0.0559892	0.284176	Mef2d
ENSMUSG00000001420.13	0.613248	5.71848	0.284003	0.645629	Tmem79
ENSMUSG00000001424.14	-0.416384	8.45602	0.170013	0.506611	Snd1
ENSMUSG00000001435.15	-0.645328	6.52496	0.0333868	0.216125	Col18a1
ENSMUSG00000001436.15	0.049214	6.88287	0.849978	0.96444	Slc19a1
ENSMUSG00000001440.5	0.110529	6.6148	0.630564	0.876507	Kpnb1
ENSMUSG00000001441.13	-0.326463	6.85094	0.242715	0.601272	Npepps
ENSMUSG00000001445.10	0.473635	5.14502	0.399775	0.741432	Mrpl10
ENSMUSG00000001467.5	0.16513	7.92962	0.604885	0.864367	Cyp51
ENSMUSG00000001473.7	2.78496	3.4105	0.0085804	0.0973114	Tubb6
ENSMUSG00000001497.18	1.54255	2.6062	0.311015	0.670425	Pax9
ENSMUSG00000001507.16	-0.0885797	7.04511	0.798642	0.94555	Itga3
ENSMUSG00000001517.14	-0.0536797	1.82049	0.935178	0.988005	Foxm1
ENSMUSG00000001518.12	0.595442	4.92487	0.116893	0.418852	Itfg2
ENSMUSG00000001520.12	0.521345	4.9694	0.184551	0.527802	Nrip2
ENSMUSG00000001521.12	-0.782231	1.81127	0.575937	0.849143	Tulp3
ENSMUSG00000001524.14	0.232324	4.08843	0.748503	0.925624	Gtf2h4
ENSMUSG00000001525.10	1.36088	8.1172	0.00789141	0.0931844	Tubb5
ENSMUSG00000001542.7	-0.195613	5.86921	0.568958	0.845139	Ell2
ENSMUSG00000001552.14	1.09326	8.09428	6.60843e-06	0.000481335	Jup
ENSMUSG00000001569.10	1.17588	6.07111	6.44497e-05	0.00297148	Nom1
ENSMUSG00000001576.15	-0.108896	7.44186	0.707146	0.909662	Ergic1
ENSMUSG00000001583.13	0.315628	5.08494	0.340762	0.694943	Tnk1
ENSMUSG00000001604.14	-0.570387	2.91245	0.610015	0.867309	Tcea3
ENSMUSG00000001627.12	-0.10249	6.67814	0.782705	0.939177	Ifrd1
ENSMUSG00000001630.13	-0.352053	5.98643	0.301516	0.662307	Stk38l
ENSMUSG00000001632.16	-0.581846	4.58151	0.178397	0.518396	Brpf1
ENSMUSG00000001642.18	1.20515	5.55158	0.000169328	0.00616664	Akr1b3
ENSMUSG00000001663.10	-1.64475	5.54975	0.0109139	0.11049	Gstt1
ENSMUSG00000001665.11	-1.08614	1.89958	0.151294	0.479525	Gstt3
ENSMUSG00000001666.8	0.499546	0.761412	0.5404	0.830369	Ddt
ENSMUSG00000001672.14	0.548708	4.84807	0.413527	0.751123	Marveld3
ENSMUSG00000001674.11	-0.817806	5.11709	0.130176	0.443994	Ddx18
ENSMUSG00000001687.15	0.2117	6.32134	0.396955	0.739052	Ubl3
ENSMUSG00000001700.10	0.0281164	6.93852	0.95668	0.993566	Gramd3
ENSMUSG00000001707.8	-1.07811	5.46266	0.000442046	0.0127596	Eef1e1
ENSMUSG00000001729.14	0.238159	8.57089	0.362656	0.713096	Akt1
ENSMUSG00000001739.14	-1.83257	3.95675	0.0327085	0.213348	Cldn15
ENSMUSG00000001741.12	-2.54731	1.70881	0.0325382	0.212815	Il16
ENSMUSG00000001750.16	0.0151059	5.30004	0.977651	1	Tcirg1
ENSMUSG00000001751.9	-2.80858	4.48563	0.00115292	0.0254182	Naglu
ENSMUSG00000001755.12	0.827621	5.46393	0.0531047	0.276375	Coasy
ENSMUSG00000001761.7	-0.543444	3.68487	0.720379	0.913998	Smo
ENSMUSG00000001763.14	2.71068	-1.05917	0.198199	0.54726	Tspan33
ENSMUSG00000001767.5	-0.0920623	4.61873	0.824587	0.955937	Crnkl1
ENSMUSG00000001768.16	1.01712	5.85275	0.00435655	0.0627593	Rin2
ENSMUSG00000001774.8	-0.985244	5.80038	0.0121182	0.117687	Chordc1
ENSMUSG00000001783.3	-0.32846	7.25264	0.268055	0.62951	Rtcb
ENSMUSG00000001785.13	0.752773	4.52813	0.381396	0.72747	Pwp1
ENSMUSG00000001786.14	0.538315	4.34903	0.319658	0.678991	Fbxo7
ENSMUSG00000001794.13	0.258846	7.18212	0.463502	0.784175	Capns1
ENSMUSG00000001815.15	-0.298975	0.792922	0.862636	0.967542	Evx2
ENSMUSG00000001829.17	-0.169433	6.23823	0.527113	0.823215	Clpb
ENSMUSG00000001833.17	-0.402641	6.71991	0.13279	0.44791	Septin7
ENSMUSG00000001844.10	0.551378	4.47257	0.336426	0.692351	Zdhhc4
ENSMUSG00000001847.14	0.372101	7.48048	0.103019	0.391779	Rac1
ENSMUSG00000001855.15	0.204856	5.59904	0.644669	0.882838	Nup214
ENSMUSG00000001864.13	6.64738	0.738454	0.0258415	0.185478	Aif1l
ENSMUSG00000001870.16	2.25987	0.468995	0.235416	0.592491	Ltbp1
ENSMUSG00000001891.16	-0.61425	7.72981	0.119902	0.424368	Ugp2
ENSMUSG00000001901.15	0.707996	2.51087	0.674081	0.895967	Kcnh6
ENSMUSG00000001909.16	0.0701697	5.95625	0.854392	0.965574	Trmt1
ENSMUSG00000001910.5	-0.497253	5.59665	0.205695	0.555663	Nacc1
ENSMUSG00000001911.16	0.0986673	6.32565	0.856042	0.966102	Nfix
ENSMUSG00000001918.17	-0.384902	7.69628	0.239573	0.597285	Slc1a5
ENSMUSG00000001924.15	0.0893702	8.17036	0.80274	0.946942	Uba1
ENSMUSG00000001930.17	2.8987	-0.910591	0.138451	0.45629	Vwf
ENSMUSG00000001942.8	-0.110541	6.5776	0.675842	0.896312	Siae
ENSMUSG00000001943.8	1.66888	6.48585	0.111695	0.409457	Vsig2
ENSMUSG00000001946.14	-0.453107	2.41983	0.767707	0.933265	Esam
ENSMUSG00000001948.10	2.28947	-0.207025	0.196507	0.545287	Spa17
ENSMUSG00000001962.8	0.344612	5.32367	0.438152	0.768662	Fam50a
ENSMUSG00000001964.14	0.67289	4.99355	0.0849834	0.355607	Emd
ENSMUSG00000001983.7	1.16725	6.80567	0.00925532	0.100883	Taco1
ENSMUSG00000001985.9	-0.129451	1.53182	0.84202	0.962904	Grik3
ENSMUSG00000001988.9	2.27733	-1.24219	0.223667	0.578831	Npas1
ENSMUSG00000001995.9	0.616666	4.61714	0.172251	0.510681	Sipa1l2
ENSMUSG00000001998.15	1.25001	3.64123	0.0719106	0.326499	Ap4e1
ENSMUSG00000001999.15	0.0861461	4.95624	0.860902	0.967542	Blvra
ENSMUSG00000002006.12	0.287483	1.83072	0.795621	0.943858	Pdzd4
ENSMUSG00000002010.17	-0.194005	6.61795	0.441438	0.77017	Idh3g
ENSMUSG00000002012.13	-0.619578	-0.343974	0.55266	0.837008	Pnck
ENSMUSG00000002014.12	0.350218	6.92566	0.194788	0.542656	Ssr4
ENSMUSG00000002015.5	-0.129789	8.31848	0.667503	0.892866	Bcap31
ENSMUSG00000002017.10	0.608685	5.94662	0.0623789	0.30252	Fam98a
ENSMUSG00000002020.15	4.15973	-1.06222	0.0062089	0.07985	Ltbp2
ENSMUSG00000002028.13	-0.235321	6.40889	0.304511	0.665136	Kmt2a
ENSMUSG00000002031.13	0.73651	4.96766	0.0298744	0.203476	Ift46
ENSMUSG00000002032.17	-3.47806	1.31156	0.0158684	0.138722	Tmem25
ENSMUSG00000002043.17	-0.0456071	6.36394	0.85022	0.96444	Trappc6a
ENSMUSG00000002052.6	-0.309395	6.84001	0.286693	0.649156	Supt6
ENSMUSG00000002055.9	1.58923	2.59662	0.414784	0.751535	Spag5
ENSMUSG00000002058.13	-0.0797675	1.92674	0.916746	0.981778	Unc119
ENSMUSG00000002059.18	-1.59514	-0.229493	0.488345	0.799599	Rab34
ENSMUSG00000002064.10	0.536898	6.2534	0.0399012	0.236643	Sdf2
ENSMUSG00000002068.16	-0.545896	3.16907	0.630599	0.876507	Ccne1
ENSMUSG00000002076.12	0.698383	-0.138003	0.717561	0.913602	Hsf2bp
ENSMUSG00000002083.13	-0.271306	2.62798	0.689396	0.902956	Bbc3
ENSMUSG00000002102.15	-0.31932	7.58548	0.340038	0.694407	Psmc3
ENSMUSG00000002103.16	-1.14477	5.06962	0.029582	0.202146	Acp2
ENSMUSG00000002105.15	-0.244383	4.29494	0.834007	0.959533	Slc39a13
ENSMUSG00000002107.18	-0.343249	4.76128	0.528875	0.824042	Celf2
ENSMUSG00000002108.10	-2.7787	4.99405	0.0571518	0.287886	Nr1h3
ENSMUSG00000002109.14	-1.05412	4.23605	0.0749209	0.333966	Ddb2
ENSMUSG00000002129.11	0.471594	5.94327	0.481017	0.795383	Sf3a1
ENSMUSG00000002147.18	-0.485587	6.9923	0.02896	0.199735	Stat6
ENSMUSG00000002205.16	0.577579	5.14902	0.131799	0.446888	Vrk3
ENSMUSG00000002210.11	-0.248085	5.29308	0.665797	0.892208	Smg9
ENSMUSG00000002221.11	-0.669576	6.16773	0.28152	0.64351	Paxip1
ENSMUSG00000002222.14	-0.102614	6.4379	0.770903	0.933555	Rmnd5a
ENSMUSG00000002227.15	-0.538411	5.25844	0.228659	0.585736	Mov10
ENSMUSG00000002228.7	1.9806	4.59856	0.00664204	0.0834915	Ppm1j
ENSMUSG00000002233.13	-0.0801071	4.92755	0.867159	0.969446	Rhoc
ENSMUSG00000002249.21	0.287238	2.37028	0.703165	0.908113	Tead3
ENSMUSG00000002250.16	-0.946987	5.20149	0.0727696	0.32858	Ppard
ENSMUSG00000002257.8	0.299074	-0.642261	0.933631	0.987106	Def6
ENSMUSG00000002265.17	-3.5564	0.186484	0.0819398	0.348782	Peg3
ENSMUSG00000002274.13	-0.788956	2.82236	0.677486	0.897472	Metrn
ENSMUSG00000002279.19	0.573268	5.02828	0.330191	0.686768	Lmf1
ENSMUSG00000002280.11	-0.248269	5.37541	0.480208	0.794679	Ciao3
ENSMUSG00000002289.16	0.374722	3.73325	0.596876	0.860316	Angptl4
ENSMUSG00000002297.16	0.473103	4.50701	0.348812	0.700798	Dbf4
ENSMUSG00000002307.16	-0.696716	5.67705	0.0496963	0.265678	Daxx
ENSMUSG00000002308.16	-0.611317	4.02015	0.335289	0.69138	Cd320
ENSMUSG00000002319.16	-0.574723	5.2595	0.324914	0.683081	Ipo4
ENSMUSG00000002320.15	0.0342618	6.88478	0.897116	0.97516	Tm9sf1
ENSMUSG00000002324.8	1.03401	3.24557	0.17565	0.515604	Rec8
ENSMUSG00000002325.15	0.389205	6.14523	0.251538	0.612066	Irf9
ENSMUSG00000002326.6	0.258364	4.4772	0.567953	0.844851	Gmpr2
ENSMUSG00000002329.7	-0.686303	5.25402	0.0590355	0.293503	Mdp1
ENSMUSG00000002332.16	0.808146	6.77218	0.0325496	0.212815	Dhrs1
ENSMUSG00000002342.17	0.354878	5.86975	0.614564	0.869336	Tmem161a
ENSMUSG00000002343.11	-1.79837	2.75803	0.0410377	0.240244	Armc6
ENSMUSG00000002346.16	0.802041	3.30532	0.175706	0.515607	Slc25a42
ENSMUSG00000002365.10	0.116526	6.93441	0.741431	0.922952	Snx9
ENSMUSG00000002372.9	0.0341704	5.79953	0.939842	0.988444	Ranbp3
ENSMUSG00000002379.7	0.268825	6.1581	0.324539	0.682763	Ndufa11
ENSMUSG00000002384.2	-1.29266	5.56289	0.337564	0.693139	Bmp8b
ENSMUSG00000002393.14	0.157216	7.32391	0.484852	0.798125	Nr2f6
ENSMUSG00000002395.14	-0.0576697	5.66585	0.840323	0.962239	Use1
ENSMUSG00000002396.8	0.138291	7.02054	0.545148	0.832378	Ocel1
ENSMUSG00000002409.18	2.22029	2.95444	0.24522	0.604403	Dyrk1b
ENSMUSG00000002413.15	-1.2326	5.71157	0.000707654	0.0178422	Braf
ENSMUSG00000002416.13	0.959904	2.68622	0.203056	0.552266	Ndufb2
ENSMUSG00000002428.12	-0.297957	4.88951	0.55839	0.840262	Hltf
ENSMUSG00000002455.14	0.3354	6.74169	0.25728	0.618289	Prpf6
ENSMUSG00000002458.13	2.7999	2.99872	0.0365745	0.226046	Rgs19
ENSMUSG00000002475.16	2.27038	3.32165	0.00662161	0.0833592	Abhd3
ENSMUSG00000002477.5	0.419208	4.84175	0.609899	0.867302	Snrpd1
ENSMUSG00000002486.15	0.943344	3.75957	0.224109	0.579397	Tchp
ENSMUSG00000002489.16	-2.29653	4.16418	0.000106551	0.00428892	Tiam1
ENSMUSG00000002496.10	0.272802	5.4343	0.613226	0.868705	Tsc2
ENSMUSG00000002504.15	1.48948	0.321185	0.572222	0.84703	Slc9a3r2
ENSMUSG00000002524.17	0.0994996	7.17008	0.801601	0.9464	Puf60
ENSMUSG00000002546.17	-0.165478	6.27034	0.547927	0.834597	Golga2
ENSMUSG00000002550.16	-1.23543	4.55167	0.0145425	0.131047	Uck1
ENSMUSG00000002565.16	0.734332	3.76083	0.487577	0.799467	Scin
ENSMUSG00000002580.7	-0.120562	5.79604	0.728488	0.917916	Mien1
ENSMUSG00000002603.15	-0.435333	2.24731	0.778307	0.937	Tgfb1
ENSMUSG00000002608.8	0.409866	4.89386	0.386008	0.730271	Ccdc97
ENSMUSG00000002617.14	-5.66693	3.08372	0.0118885	0.116511	Zfp40
ENSMUSG00000002625.10	0.0281664	5.39194	0.949576	0.990796	Akap8l
ENSMUSG00000002635.11	-0.0685959	4.04368	0.877849	0.971253	Pdcd2l
ENSMUSG00000002658.9	0.313399	6.08603	0.345731	0.699333	Gtf2f1
ENSMUSG00000002660.8	0.0136308	5.98506	0.964898	0.995951	Clpp
ENSMUSG00000002661.14	-0.502941	3.62049	0.321116	0.680059	Alkbh7
ENSMUSG00000002668.8	0.00401362	4.03516	0.99216	1	Dennd1c
ENSMUSG00000002679.14	0.250156	5.01213	0.568244	0.844993	Med6
ENSMUSG00000002688.8	1.92274	-0.487456	0.111196	0.4082	Prkd1
ENSMUSG00000002718.14	0.494282	6.07731	0.268622	0.629962	Cse1l
ENSMUSG00000002728.14	-0.795017	6.62705	0.0178112	0.148932	Naa20
ENSMUSG00000002731.6	0.528931	4.87391	0.282976	0.644658	Prkra
ENSMUSG00000002733.8	-0.347258	4.99132	0.293176	0.65493	Plekha3
ENSMUSG00000002741.9	0.129591	6.12803	0.708988	0.910672	Ykt6
ENSMUSG00000002748.7	-0.881712	6.74973	0.11265	0.411291	Baz1b
ENSMUSG00000002763.16	-1.1364	5.94577	0.00271319	0.0450378	Pex6
ENSMUSG00000002767.13	0.080828	6.31467	0.752219	0.927231	Mrpl2
ENSMUSG00000002768.8	0.173497	6.45203	0.512546	0.814144	Mea1
ENSMUSG00000002769.9	-0.826043	0.580006	0.60166	0.862287	Gnmt
ENSMUSG00000002771.12	0.840636	4.22958	0.0531709	0.276627	Grin2d
ENSMUSG00000002778.14	0.4544	6.06832	0.0645642	0.308511	Kdelr1
ENSMUSG00000002781.19	-2.0494	3.96329	0.000284512	0.00897735	Tmem143
ENSMUSG00000002797.9	-0.0993346	2.18483	0.890474	0.973491	Ggct
ENSMUSG00000002799.6	1.59376	3.30528	0.0602849	0.296798	Jag2
ENSMUSG00000002803.14	0.980762	3.97122	0.0406512	0.239287	Btbd6
ENSMUSG00000002804.4	0.154373	4.09134	0.884655	0.972514	Nudt14
ENSMUSG00000002808.7	0.591541	3.64485	0.727782	0.917581	Epdr1
ENSMUSG00000002812.4	0.344864	6.92247	0.136744	0.453883	Flii
ENSMUSG00000002814.15	-0.298652	3.22434	0.683345	0.899527	Top3a
ENSMUSG00000002820.6	-0.0835085	6.42553	0.799836	0.946041	Atg4d
ENSMUSG00000002825.8	0.430004	5.53333	0.410652	0.748751	Qtrt1
ENSMUSG00000002833.11	0.348743	5.25427	0.448621	0.775412	Hdgfl2
ENSMUSG00000002835.9	0.0683486	5.48075	0.91839	0.982259	Chaf1a
ENSMUSG00000002844.9	-2.51551	5.36731	1.22322e-09	2.47614e-07	Adprh
ENSMUSG00000002845.14	0.580356	4.49536	0.298854	0.659619	Tmem39a
ENSMUSG00000002846.9	-0.533287	3.96224	0.290164	0.652711	Timmdc1
ENSMUSG00000002870.8	1.56739	5.50295	0.0286648	0.198464	Mcm2
ENSMUSG00000002871.14	0.155617	5.29351	0.633691	0.877908	Tpra1
ENSMUSG00000002881.14	-0.416191	6.38843	0.29335	0.654964	Nab1
ENSMUSG00000002885.14	-0.736521	5.02365	0.118521	0.421484	Adgre5
ENSMUSG00000002897.5	0.139805	5.36983	0.80985	0.949322	Il17ra
ENSMUSG00000002900.17	3.57093	-0.356163	0.0347253	0.220049	Lamb1
ENSMUSG00000002908.17	-5.82456	1.79747	5.29754e-05	0.00253291	Kcnn1
ENSMUSG00000002910.11	0.759716	3.90274	0.25172	0.612386	Arrdc2
ENSMUSG00000002944.15	0.109577	-0.424661	0.998811	1	Cd36
ENSMUSG00000002949.15	-0.046649	6.53525	0.893171	0.974033	Timm44
ENSMUSG00000002957.11	0.427296	6.60825	0.185733	0.529235	Ap2a2
ENSMUSG00000002963.17	0.337901	5.03331	0.345193	0.698678	Pnkp
ENSMUSG00000002968.9	0.893616	6.56544	0.00148771	0.0302727	Med25
ENSMUSG00000002980.14	0.331165	5.09353	0.309119	0.669379	Bcam
ENSMUSG00000002981.10	0.0951151	8.17735	0.736969	0.921663	Clptm1
ENSMUSG00000002983.17	0.493059	5.01157	0.195043	0.54288	Relb
ENSMUSG00000002984.17	-0.61702	7.34319	0.0333886	0.216125	Tomm40
ENSMUSG00000002985.16	-5.30699	2.92484	1.18922e-05	0.000792151	Apoe
ENSMUSG00000002996.17	0.0719071	6.72366	0.811329	0.949967	Hbp1
ENSMUSG00000002997.15	0.384602	4.30215	0.707499	0.909785	Prkar2b
ENSMUSG00000003031.14	0.619117	3.80522	0.411896	0.749588	Cdkn1b
ENSMUSG00000003032.8	-0.361824	7.03043	0.53148	0.825672	Klf4
ENSMUSG00000003033.15	0.0725878	5.38448	0.910662	0.979944	Ap1m1
ENSMUSG00000003037.16	-0.56102	5.88304	0.0876703	0.362541	Rab8a
ENSMUSG00000003038.15	-0.156404	5.18189	0.749927	0.926118	Hmgn2
ENSMUSG00000003039.9	0.541658	6.45675	0.157249	0.489537	Fam32a
ENSMUSG00000003051.13	0.515823	8.5104	0.162726	0.497825	Elf3
ENSMUSG00000003053.17	-4.29088	8.06478	0.0349546	0.220279	Cyp2c29
ENSMUSG00000003062.13	-0.379189	6.11322	0.296405	0.657231	Stard3nl
ENSMUSG00000003068.17	0.0396326	6.15451	0.903618	0.976947	Stk11
ENSMUSG00000003070.6	-4.96412	1.38019	0.0258189	0.185478	Efna2
ENSMUSG00000003072.15	1.01022	8.3907	0.000336641	0.010169	Atp5d
ENSMUSG00000003099.11	0.793614	6.60453	0.0049075	0.0681782	Ppp5c
ENSMUSG00000003119.14	-0.0492796	6.10028	0.893899	0.974142	Cdk12
ENSMUSG00000003123.15	0.424595	4.65374	0.55793	0.839994	Lipe
ENSMUSG00000003131.7	0.326297	6.70945	0.199746	0.548494	Pafah1b2
ENSMUSG00000003134.10	-2.08761	5.091	6.70015e-09	1.13517e-06	Tbc1d8
ENSMUSG00000003135.15	-0.655462	5.17459	0.133168	0.448408	Cnot11
ENSMUSG00000003154.15	-0.510329	4.70797	0.501587	0.807381	Foxj2
ENSMUSG00000003161.15	-0.230674	8.20931	0.356404	0.708101	Sri
ENSMUSG00000003166.20	4.36429	-0.546639	0.00355036	0.0544081	Dgcr2
ENSMUSG00000003184.15	-0.675973	5.57776	0.0708343	0.324028	Irf3
ENSMUSG00000003190.12	-0.0809019	4.50202	0.858987	0.967247	Bcl2l12
ENSMUSG00000003198.10	1.21347	2.16766	0.377104	0.723704	Zfp959
ENSMUSG00000003199.16	0.626891	6.52552	0.0197956	0.159542	Mpnd
ENSMUSG00000003200.10	-0.190249	6.74379	0.471603	0.789122	Sh3gl1
ENSMUSG00000003208.9	-0.099078	3.84489	0.878501	0.971405	Yju2
ENSMUSG00000003226.7	-0.307492	6.81358	0.292833	0.654726	Ranbp2
ENSMUSG00000003228.9	0.0236705	2.50657	0.99323	1	Grk5
ENSMUSG00000003233.12	0.347984	5.70296	0.414801	0.751535	Dvl3
ENSMUSG00000003234.16	-0.411939	6.02496	0.248074	0.606715	Abcf3
ENSMUSG00000003235.13	-0.0845566	6.47692	0.744055	0.924162	Eif2b5
ENSMUSG00000003269.17	0.722762	5.91785	0.078057	0.340481	Cyth2
ENSMUSG00000003271.17	0.0943806	2.6273	0.903567	0.976947	Sult2b1
ENSMUSG00000003273.14	6.97927	-1.42722	3.77284e-05	0.00192181	Car11
ENSMUSG00000003279.17	-0.859438	3.97572	0.242615	0.601118	Dlgap1
ENSMUSG00000003282.9	-1.95147	-0.712931	0.159098	0.492819	Plag1
ENSMUSG00000003283.15	0.069872	0.22081	1	1	Hck
ENSMUSG00000003299.10	0.933007	6.11313	0.00148568	0.0302709	Mrpl4
ENSMUSG00000003308.15	0.11848	5.959	0.739048	0.922508	Keap1
ENSMUSG00000003309.14	-0.097797	6.96983	0.678203	0.897545	Ap1m2
ENSMUSG00000003316.14	0.00704036	7.27688	0.996224	1	Glg1
ENSMUSG00000003344.14	0.110692	5.53154	0.701518	0.908106	Btbd2
ENSMUSG00000003345.16	0.478487	6.97518	0.0954493	0.378238	Csnk1g2
ENSMUSG00000003346.14	0.225102	6.20813	0.469234	0.787232	Abhd17a
ENSMUSG00000003348.10	-0.161937	4.82299	0.680789	0.898515	Mob3a
ENSMUSG00000003352.14	1.70789	3.70962	0.00494751	0.0684267	Cacnb3
ENSMUSG00000003355.7	-1.60409	4.97492	0.000229574	0.00758131	Fkbp11
ENSMUSG00000003360.15	-0.210792	5.36085	0.578893	0.851547	Ddx23
ENSMUSG00000003363.15	0.739692	6.80789	0.00308958	0.0495513	Pld3
ENSMUSG00000003378.9	-5.70316	2.97387	5.52197e-09	9.4998e-07	Grik5
ENSMUSG00000003380.11	0.0333164	5.95416	0.934841	0.987956	Rabac1
ENSMUSG00000003382.18	-0.476876	5.84073	0.239119	0.596822	Etv3
ENSMUSG00000003402.14	0.611656	6.6489	0.0363486	0.225724	Prkcsh
ENSMUSG00000003411.10	1.85343	0.605706	0.240088	0.597994	Rab3b
ENSMUSG00000003418.11	2.34129	4.06883	0.0150048	0.133798	St8sia6
ENSMUSG00000003420.8	-2.23702	2.27157	0.173029	0.512155	Fcgrt
ENSMUSG00000003421.13	0.586895	5.44843	0.0511431	0.269678	Nosip
ENSMUSG00000003423.15	0.118514	4.39589	0.781801	0.939177	Pih1d1
ENSMUSG00000003429.11	0.127691	8.97005	0.691149	0.90374	Rps11
ENSMUSG00000003435.9	-0.13107	7.08815	0.564252	0.843589	Supt5
ENSMUSG00000003437.14	-0.0800084	5.40647	0.809431	0.949188	Paf1
ENSMUSG00000003438.17	-0.113612	6.52496	0.740558	0.922785	Timm50
ENSMUSG00000003444.8	0.0303793	4.08213	0.965325	0.99605	Med29
ENSMUSG00000003452.15	-1.58796	4.58902	0.0151497	0.134428	Bicd1
ENSMUSG00000003458.12	-0.202717	7.69508	0.483631	0.797541	Ncstn
ENSMUSG00000003464.13	-0.135826	6.57406	0.72085	0.914054	Pex19
ENSMUSG00000003500.13	0.258326	5.31754	0.646439	0.883369	Impdh1
ENSMUSG00000003518.13	-0.255809	4.57622	0.590755	0.858296	Dusp3
ENSMUSG00000003526.12	0.300551	5.74662	0.390043	0.733281	Prodh
ENSMUSG00000003527.9	-0.743132	4.37198	0.17494	0.514477	Ess2
ENSMUSG00000003528.15	0.532065	7.93164	0.128246	0.440204	Slc25a1
ENSMUSG00000003531.15	0.0781026	4.97449	0.843892	0.963452	Dgcr6
ENSMUSG00000003534.17	1.14453	6.41652	0.0542973	0.279872	Ddr1
ENSMUSG00000003541.6	-0.174126	4.7718	0.687694	0.90186	Ier3
ENSMUSG00000003545.3	0.622289	5.9447	0.10081	0.388205	Fosb
ENSMUSG00000003546.10	0.38892	6.02573	0.285537	0.647557	Klc4
ENSMUSG00000003549.9	0.105057	4.3251	0.984924	1	Ercc1
ENSMUSG00000003559.8	1.23559	3.89429	0.04007	0.236849	As3mt
ENSMUSG00000003573.15	0.615479	5.43112	0.135179	0.450889	Homer3
ENSMUSG00000003575.13	1.03498	3.6903	0.507465	0.810769	Crtc1
ENSMUSG00000003581.14	0.194351	4.33829	0.885889	0.972899	Rnf215
ENSMUSG00000003585.13	-0.321697	1.87574	0.805473	0.94754	Sec14l2
ENSMUSG00000003604.14	0.837604	4.95207	0.0427407	0.245502	Aven
ENSMUSG00000003617.16	-0.453335	1.60619	0.724205	0.915437	Cp
ENSMUSG00000003623.4	-0.755713	7.16708	0.0671435	0.315247	Crot
ENSMUSG00000003644.17	-0.368871	8.68716	0.107234	0.399774	Rps6ka1
ENSMUSG00000003660.10	-0.427918	6.53066	0.107859	0.40124	Snrnp200
ENSMUSG00000003662.10	0.329537	3.69815	0.545005	0.832378	Ciao1
ENSMUSG00000003680.16	2.06419	2.96531	0.034551	0.219815	Taf6l
ENSMUSG00000003721.14	0.265105	6.37676	0.658951	0.889156	Insig2
ENSMUSG00000003731.13	0.293191	4.98413	0.596616	0.860264	Kpna6
ENSMUSG00000003746.16	-0.259041	6.82698	0.434151	0.765465	Man1a
ENSMUSG00000003752.9	0.683646	5.47372	0.16205	0.496803	Itpkc
ENSMUSG00000003762.13	-0.196583	4.42792	0.62945	0.876256	Coq8b
ENSMUSG00000003778.14	-0.338723	6.93083	0.334236	0.690489	Brd8
ENSMUSG00000003779.16	0.438338	5.35129	0.440522	0.769777	Kif20a
ENSMUSG00000003808.18	0.409189	6.04972	0.173229	0.512357	Farsa
ENSMUSG00000003809.14	0.916259	4.74025	0.0480956	0.261044	Gcdh
ENSMUSG00000003810.13	0.160948	7.28408	0.564971	0.843589	Mast2
ENSMUSG00000003812.13	0.517134	5.35869	0.154012	0.483502	Dnase2a
ENSMUSG00000003813.15	-0.548544	7.01555	0.0110281	0.111259	Rad23a
ENSMUSG00000003814.8	0.671354	7.58436	0.0793258	0.34374	Calr
ENSMUSG00000003824.12	0.968635	4.06479	0.0699117	0.321355	Syce2
ENSMUSG00000003847.16	0.434838	5.84318	0.32918	0.686384	Nfat5
ENSMUSG00000003848.14	0.216183	5.88342	0.609611	0.867208	Nob1
ENSMUSG00000003849.8	-0.527425	5.8504	0.33073	0.686888	Nqo1
ENSMUSG00000003863.18	1.70706	1.68725	0.0547879	0.281377	Ppfia3
ENSMUSG00000003865.16	0.108711	6.09969	0.733921	0.919899	Gys1
ENSMUSG00000003868.14	-0.5103	7.07592	0.035363	0.221742	Ruvbl2
ENSMUSG00000003873.11	-0.15803	5.84991	0.575549	0.848893	Bax
ENSMUSG00000003882.5	1.86197	-1.30325	0.548409	0.834597	Il7r
ENSMUSG00000003923.14	-0.625652	4.72123	0.114138	0.414411	Tfam
ENSMUSG00000003929.11	-4.11276	4.37556	3.3543e-13	1.04567e-10	Zfp81
ENSMUSG00000003955.8	-0.541012	6.94954	0.190948	0.537142	Fam162a
ENSMUSG00000003970.9	0.139229	9.2506	0.741691	0.922952	Rpl8
ENSMUSG00000003992.15	-4.1049	3.05169	0.00078624	0.0192261	Ssbp2
ENSMUSG00000004018.9	0.739375	3.97361	0.121272	0.427856	Fancl
ENSMUSG00000004032.10	-0.547319	5.09644	0.265315	0.626111	Gstm5
ENSMUSG00000004035.12	-1.72537	1.08008	0.300823	0.661623	Gstm7
ENSMUSG00000004038.9	-1.67858	7.84073	0.00242793	0.0418644	Gstm3
ENSMUSG00000004040.16	-0.221735	7.19715	0.400136	0.741751	Stat3
ENSMUSG00000004043.14	0.610637	2.91258	0.313307	0.673022	Stat5a
ENSMUSG00000004044.9	1.45242	4.41955	0.0652585	0.31078	Cavin1
ENSMUSG00000004054.9	0.777303	6.04995	0.0369762	0.226691	Map3k11
ENSMUSG00000004056.15	0.420709	5.75006	0.278481	0.640198	Akt2
ENSMUSG00000004069.17	-0.386894	6.98629	0.0992487	0.385111	Dnaja3
ENSMUSG00000004070.15	0.0397485	5.88302	0.88461	0.972514	Hmox2
ENSMUSG00000004071.13	-0.323108	7.31751	0.194273	0.541736	Cdip1
ENSMUSG00000004085.14	0.615019	4.94769	0.216782	0.571356	Map3k20
ENSMUSG00000004096.9	-0.198024	5.47452	0.501179	0.807341	Cwc15
ENSMUSG00000004099.16	-0.141617	5.49143	0.804392	0.947413	Dnmt1
ENSMUSG00000004100.12	-0.321121	5.96748	0.399099	0.74083	Ppan
ENSMUSG00000004105.8	6.65364	3.92714	1.83353e-05	0.00111203	Angptl2
ENSMUSG00000004110.17	2.16415	0.66449	0.415577	0.752073	Cacna1e
ENSMUSG00000004113.18	1.88411	2.68935	0.173594	0.51256	Cacna1b
ENSMUSG00000004127.12	0.0771193	2.81792	1	1	Trmt10a
ENSMUSG00000004187.11	-0.807471	4.00556	0.334053	0.690489	Kifc2
ENSMUSG00000004207.14	0.269448	8.7849	0.387438	0.731318	Psap
ENSMUSG00000004221.16	0.312734	7.58089	0.40961	0.747953	Ikbkg
ENSMUSG00000004233.14	-0.314552	4.63837	0.534456	0.827349	Wars2
ENSMUSG00000004263.15	1.22447	-0.860811	0.362289	0.712846	Atn1
ENSMUSG00000004264.17	0.343227	7.20236	0.145304	0.468912	Phb2
ENSMUSG00000004266.15	0.0927869	4.39908	0.889161	0.973406	Ptpn6
ENSMUSG00000004268.11	-0.19017	6.85695	0.395961	0.738171	Emg1
ENSMUSG00000004270.13	0.164066	8.12351	0.626008	0.874239	Lpcat3
ENSMUSG00000004285.12	0.279024	6.15665	0.237984	0.595686	Atp6v1f
ENSMUSG00000004317.14	1.08087	5.55411	0.00101155	0.0230511	Clcn5
ENSMUSG00000004319.15	-0.409092	7.62926	0.274291	0.635554	Clcn3
ENSMUSG00000004328.15	-1.26344	1.07528	0.367493	0.716193	Hif3a
ENSMUSG00000004347.17	-0.877656	2.10725	0.395116	0.737654	Pde1c
ENSMUSG00000004356.8	-1.12618	5.42079	0.00918021	0.100488	Utp20
ENSMUSG00000004364.14	-0.0139601	7.07092	0.958382	0.993833	Cul3
ENSMUSG00000004366.4	0.513091	3.09262	0.59214	0.858685	Sst
ENSMUSG00000004371.15	-0.387776	-0.868695	0.76267	0.931948	Il11
ENSMUSG00000004383.18	-1.39446	5.5182	4.09003e-06	0.000320359	Large1
ENSMUSG00000004393.10	0.490011	6.28523	0.507193	0.810584	Ddx56
ENSMUSG00000004394.12	-0.15634	7.04501	0.547163	0.834181	Tmed4
ENSMUSG00000004415.15	-1.85384	-1.09745	0.295418	0.656569	Col26a1
ENSMUSG00000004446.12	-0.238173	5.14893	0.558355	0.840262	Bid
ENSMUSG00000004451.14	-0.147517	6.68712	0.529767	0.824676	Ralb
ENSMUSG00000004455.16	-0.239578	5.55476	0.402861	0.743593	Ppp1cc
ENSMUSG00000004460.17	0.103683	6.70562	0.71643	0.913407	Dnajb11
ENSMUSG00000004462.7	-0.81535	3.27248	0.402331	0.743178	Tbccd1
ENSMUSG00000004473.10	-14.6358	7.14949	5.83627e-150	2.27425e-146	Clec11a
ENSMUSG00000004500.9	4.64207	3.00604	0.00346312	0.0535512	Zfp324
ENSMUSG00000004508.6	-0.93595	4.89561	0.0283516	0.196932	Gab2
ENSMUSG00000004530.12	-0.297397	7.18948	0.364897	0.714486	Coro1c
ENSMUSG00000004535.12	-0.452325	8.63038	0.0684339	0.31737	Tax1bp1
ENSMUSG00000004552.16	1.71927	10.1117	0.0785134	0.34184	Ctse
ENSMUSG00000004558.15	-0.316835	4.17654	0.75864	0.930446	Ndrg2
ENSMUSG00000004561.14	0.581709	3.39984	0.403481	0.744179	Mettl17
ENSMUSG00000004562.16	1.26343	5.22253	0.0235977	0.176326	Arhgef40
ENSMUSG00000004565.15	0.0366071	5.85277	0.966974	0.996592	Pnpla6
ENSMUSG00000004567.16	0.404492	5.36466	0.168179	0.505183	Mcoln1
ENSMUSG00000004568.13	-0.136679	5.02723	0.769908	0.933265	Arhgef18
ENSMUSG00000004591.16	-0.146518	6.20131	0.624743	0.873665	Pkn2
ENSMUSG00000004626.14	0.557553	7.53085	0.0156167	0.136905	Stxbp2
ENSMUSG00000004630.18	-1.87625	0.560236	0.0281544	0.19635	Pcp2
ENSMUSG00000004633.17	-0.235122	6.25004	0.439071	0.769107	Chn2
ENSMUSG00000004637.15	0.559219	6.57264	0.0581697	0.290699	Wwox
ENSMUSG00000004642.13	0.740504	5.50993	0.183638	0.526558	Slbp
ENSMUSG00000004655.5	-1.97638	4.28715	0.0532147	0.276756	Aqp1
ENSMUSG00000004661.15	-0.173712	3.79839	0.757014	0.929937	Arid3b
ENSMUSG00000004665.10	0.169096	5.29425	0.777428	0.937	Cnn2
ENSMUSG00000004667.18	0.764419	6.46114	0.000938806	0.0218405	Polr2e
ENSMUSG00000004668.14	-0.42688	-1.18059	0.610681	0.867715	Abca13
ENSMUSG00000004677.17	-0.107884	6.04514	0.718851	0.913602	Myo9b
ENSMUSG00000004698.11	0.0254865	3.00908	0.985686	1	Hdac9
ENSMUSG00000004709.14	-3.71176	1.85343	0.220667	0.576002	Cd244a
ENSMUSG00000004748.5	-1.34642	4.82865	0.00818832	0.0949639	Mtfp1
ENSMUSG00000004768.14	1.65208	2.97462	0.0602137	0.296634	Rab23
ENSMUSG00000004771.12	-0.265393	6.87128	0.266772	0.627838	Rab11a
ENSMUSG00000004788.11	0.69989	5.18006	0.0393855	0.235048	Eif2b2
ENSMUSG00000004789.10	0.0223993	6.84601	0.927073	0.984942	Dlst
ENSMUSG00000004798.14	-0.744808	4.46129	0.458782	0.781985	Ulk2
ENSMUSG00000004815.12	-0.334642	4.57081	0.559794	0.840739	Dgkq
ENSMUSG00000004843.7	0.355489	6.84527	0.289567	0.65186	Chmp2b
ENSMUSG00000004846.10	0.477831	5.61233	0.229257	0.585971	Plod3
ENSMUSG00000004849.14	-0.0402885	7.17297	0.863936	0.968269	Ap1s1
ENSMUSG00000004864.13	-0.58132	7.58205	0.0426866	0.245375	Mapk13
ENSMUSG00000004865.16	-0.0557588	6.6183	0.809247	0.949188	Srpk1
ENSMUSG00000004880.11	-0.250724	6.97242	0.551409	0.836198	Lbr
ENSMUSG00000004895.9	-0.313053	4.59807	0.485848	0.798125	Prcc
ENSMUSG00000004896.16	0.490468	5.45315	0.140462	0.459719	Rrnad1
ENSMUSG00000004897.16	-0.261903	8.10435	0.338202	0.69383	Hdgf
ENSMUSG00000004902.7	-2.54912	0.851866	0.00257063	0.043411	Slc25a18
ENSMUSG00000004929.12	-0.0863614	6.08768	0.82122	0.954049	Thop1
ENSMUSG00000004931.11	0.753617	4.83717	0.0889387	0.364393	Apba3
ENSMUSG00000004934.14	-0.057005	5.97723	0.837888	0.96156	Pias4
ENSMUSG00000004936.8	0.186964	6.38985	0.542699	0.831061	Map2k1
ENSMUSG00000004937.6	0.591968	7.06528	0.0113511	0.113088	Sgta
ENSMUSG00000004945.15	-0.269609	5.17998	0.386755	0.73062	Tmem242
ENSMUSG00000004947.15	0.808125	3.90336	0.191212	0.537664	Dtx2
ENSMUSG00000004952.13	-2.63311	1.67363	0.00238938	0.0414238	Rasa4
ENSMUSG00000004961.7	4.26735	1.12913	0.0906499	0.368438	Syt5
ENSMUSG00000004980.16	0.389352	9.29474	0.124566	0.4344	Hnrnpa2b1
ENSMUSG00000004988.9	0.747422	-1.31533	0.746019	0.924667	Fxyd4
ENSMUSG00000004994.12	-3.8912	5.14524	9.53545e-08	1.27033e-05	Ccdc130
ENSMUSG00000004996.9	-0.836144	5.97258	0.0212828	0.165774	Mri1
ENSMUSG00000005034.15	-0.526639	4.6569	0.319741	0.678991	Prkacb
ENSMUSG00000005043.13	-1.3198	3.26379	0.169716	0.506096	Sgsh
ENSMUSG00000005045.16	0.825848	-1.44544	0.367427	0.716193	Chd5
ENSMUSG00000005054.7	0.371444	6.39292	0.117591	0.420099	Cstb
ENSMUSG00000005069.12	0.0162768	6.19167	0.972572	0.999065	Pex5
ENSMUSG00000005078.16	0.0443938	5.10245	0.972697	0.999065	Jkamp
ENSMUSG00000005087.17	0.145664	8.64217	0.569107	0.845147	Cd44
ENSMUSG00000005089.15	-0.272346	0.709879	0.840236	0.962239	Slc1a2
ENSMUSG00000005102.13	-1.04794	4.22202	0.197503	0.546024	Eif2ak4
ENSMUSG00000005103.12	0.188273	8.20634	0.477288	0.79323	Wdr1
ENSMUSG00000005107.13	-1.42673	2.70189	0.166467	0.502251	Slc2a9
ENSMUSG00000005124.10	-2.21159	-0.586314	0.321598	0.680738	Ccn4
ENSMUSG00000005125.13	-1.56277	7.88199	0.00386479	0.0579794	Ndrg1
ENSMUSG00000005131.4	2.58181	-1.33784	0.18536	0.529159	4930550C14Rik
ENSMUSG00000005142.10	0.833963	6.64976	0.00644254	0.081718	Man2b1
ENSMUSG00000005148.8	0.56093	8.63014	0.0837783	0.353219	Klf5
ENSMUSG00000005150.16	-0.769475	4.6931	0.0442064	0.249333	Wdr83
ENSMUSG00000005161.15	0.910957	7.66596	0.000219799	0.00738362	Prdx2
ENSMUSG00000005198.15	0.436631	6.4605	0.216201	0.571021	Polr2a
ENSMUSG00000005204.12	-0.272454	5.42227	0.365722	0.714797	Senp3
ENSMUSG00000005220.10	0.417813	-1.61345	0.931627	0.986432	Corin
ENSMUSG00000005225.15	0.00209949	4.91932	0.996581	1	Plekha8
ENSMUSG00000005233.16	0.85766	4.00948	0.426238	0.760766	Spc25
ENSMUSG00000005237.14	2.04437	0.708615	0.105356	0.396212	Dnah2
ENSMUSG00000005251.15	0.285082	6.21889	0.345169	0.698678	Ripk4
ENSMUSG00000005262.13	0.0659038	6.02133	0.834333	0.959533	Ufd1
ENSMUSG00000005267.13	-0.979168	-1.52659	0.45791	0.781846	Zfp287
ENSMUSG00000005268.20	0.530455	-0.220295	0.74382	0.924162	Prlr
ENSMUSG00000005299.6	0.976855	6.42247	0.0163169	0.141135	Letm1
ENSMUSG00000005312.15	0.241974	7.92414	0.446629	0.773942	Ubqln1
ENSMUSG00000005320.9	0.00711612	-0.84857	0.976941	1	Fgfr4
ENSMUSG00000005354.16	-0.103742	7.80651	0.668404	0.893364	Txn2
ENSMUSG00000005360.14	-4.1954	1.66107	0.0304894	0.205968	Slc1a3
ENSMUSG00000005362.14	0.0370973	5.50799	0.923332	0.984409	Crbn
ENSMUSG00000005370.4	1.7057	5.2928	0.00964813	0.1035	Msh6
ENSMUSG00000005371.15	-0.449452	6.00201	0.139367	0.457888	Fbxo11
ENSMUSG00000005373.13	-1.92643	4.99311	0.0016633	0.0326112	Mlxipl
ENSMUSG00000005374.13	0.134786	5.6714	0.763752	0.932159	Tbl2
ENSMUSG00000005378.17	0.0248606	6.18119	0.966029	0.996261	Bud23
ENSMUSG00000005397.8	2.38767	0.35379	0.145032	0.468617	Nid1
ENSMUSG00000005410.6	0.559192	5.2501	0.767999	0.933265	Mcm5
ENSMUSG00000005413.8	0.492824	5.10545	0.291038	0.653851	Hmox1
ENSMUSG00000005417.17	0.272183	7.49078	0.36376	0.713542	Mprip
ENSMUSG00000005442.13	-0.178193	5.10672	0.654659	0.887576	Cic
ENSMUSG00000005447.12	1.00862	5.9607	0.00966769	0.103567	Pafah1b3
ENSMUSG00000005469.10	0.30063	6.36855	0.261136	0.62266	Prkaca
ENSMUSG00000005470.8	-0.101826	2.43516	0.912097	0.98027	Asf1b
ENSMUSG00000005481.18	-0.0242775	7.45906	0.920978	0.983306	Ddx39a
ENSMUSG00000005483.10	-0.00527407	5.51807	0.979202	1	Dnajb1
ENSMUSG00000005493.15	0.895438	-1.2523	0.610705	0.867715	Msh4
ENSMUSG00000005501.14	0.463448	5.09797	0.246867	0.606544	Usp40
ENSMUSG00000005505.12	-0.0761768	6.20473	0.788707	0.941099	Kbtbd4
ENSMUSG00000005506.16	-0.381494	7.53729	0.195002	0.542865	Celf1
ENSMUSG00000005510.9	-0.0615961	6.47476	0.780774	0.938859	Ndufs3
ENSMUSG00000005514.14	0.686493	7.71258	0.0443797	0.249659	Por
ENSMUSG00000005533.10	0.671311	3.17754	0.461367	0.782943	Igf1r
ENSMUSG00000005534.10	0.271351	5.45747	0.520619	0.819355	Insr
ENSMUSG00000005553.14	0.00552212	0.889801	1	1	Atp4a
ENSMUSG00000005566.14	0.17019	7.93194	0.567201	0.844594	Trim28
ENSMUSG00000005575.16	-0.0354979	6.91696	0.882651	0.972378	Ube2m
ENSMUSG00000005580.11	-0.20324	4.14569	0.818396	0.953318	Adcy9
ENSMUSG00000005609.16	0.00809211	6.30385	0.987281	1	Ctr9
ENSMUSG00000005610.17	-0.149669	9.44096	0.583669	0.854641	Eif4g2
ENSMUSG00000005615.15	-0.785736	6.17595	0.0206516	0.163168	Pcyt1a
ENSMUSG00000005621.11	-0.227941	4.90665	0.540859	0.83066	Zfp592
ENSMUSG00000005625.15	-0.148484	7.54522	0.494227	0.803119	Psmd4
ENSMUSG00000005656.9	-0.12424	7.09812	0.620647	0.872515	Snx6
ENSMUSG00000005667.8	-0.684281	7.31595	0.00146252	0.0299164	Mthfd2
ENSMUSG00000005672.12	-3.63359	2.15556	3.07933e-05	0.00166082	Kit
ENSMUSG00000005674.9	-0.508203	5.4033	0.267035	0.628185	Tomm40l
ENSMUSG00000005677.14	-0.469107	5.26743	0.329175	0.686384	Nr1i3
ENSMUSG00000005682.9	0.0170445	5.60981	0.972939	0.999065	Pan2
ENSMUSG00000005683.8	0.253462	8.3259	0.294782	0.65606	Cs
ENSMUSG00000005686.17	-0.0692302	4.0521	0.896599	0.974997	Ampd3
ENSMUSG00000005687.14	-0.0649141	6.07925	0.792987	0.943273	Bcas2
ENSMUSG00000005698.15	-0.497585	6.18114	0.0909439	0.368671	Ctcf
ENSMUSG00000005699.16	-5.28852	2.29881	0.0538748	0.278615	Pard6a
ENSMUSG00000005705.10	0.621383	4.461	0.165193	0.500369	Agrp
ENSMUSG00000005718.8	0.583696	2.92898	0.390294	0.733395	Tfap4
ENSMUSG00000005732.14	-0.300482	6.21033	0.293674	0.654964	Ranbp1
ENSMUSG00000005763.15	-1.66773	3.88386	0.0923166	0.371915	Cd247
ENSMUSG00000005774.12	0.606646	3.11427	0.600267	0.861544	Rfx5
ENSMUSG00000005779.12	0.0622543	6.67567	0.79169	0.942788	Psmb4
ENSMUSG00000005802.12	-0.459886	5.22762	0.324222	0.682609	Slc30a4
ENSMUSG00000005803.14	0.917967	6.56121	0.00608821	0.0790807	Sqor
ENSMUSG00000005804.14	0.557223	3.84654	0.59014	0.858296	Bloc1s6
ENSMUSG00000005813.12	-0.391014	6.43192	0.218543	0.573474	Metap1
ENSMUSG00000005823.9	-0.510821	6.52495	0.0399827	0.236692	Gpr108
ENSMUSG00000005836.10	0.0255885	6.23413	0.945243	0.989357	Gata6
ENSMUSG00000005846.12	-0.517086	7.45202	0.0596618	0.295403	Rsl1d1
ENSMUSG00000005871.15	-0.379829	7.04702	0.262399	0.623698	Apc
ENSMUSG00000005873.6	0.857736	6.02806	0.00542741	0.0726006	Reep5
ENSMUSG00000005881.13	0.0475025	7.70463	0.854905	0.965629	Ergic3
ENSMUSG00000005882.18	-0.245797	5.60319	0.49594	0.804149	Uqcc1
ENSMUSG00000005886.14	-0.0922146	5.79093	0.795438	0.943856	Ncoa2
ENSMUSG00000005893.14	-0.463341	5.47974	0.169998	0.506611	Nr2c2
ENSMUSG00000005897.14	0.0736289	4.66	0.934687	0.98786	Nr2c1
ENSMUSG00000005899.14	-0.350445	4.53206	0.589347	0.857797	Smpd4
ENSMUSG00000005907.14	2.28049	4.49911	0.0117242	0.115402	Pex1
ENSMUSG00000005936.19	0.266422	5.77485	0.506271	0.809608	Kctd20
ENSMUSG00000005947.11	0.607209	3.23633	0.578063	0.851068	Itgae
ENSMUSG00000005949.9	0.191425	3.19112	0.849448	0.964168	Ctns
ENSMUSG00000005951.13	-1.21459	3.80987	0.267684	0.62913	Shpk
ENSMUSG00000005958.15	2.07829	5.16137	1.62624e-05	0.00101393	Ephb3
ENSMUSG00000005968.14	-0.0794102	5.9757	0.750574	0.926376	Tuft1
ENSMUSG00000005980.15	-0.15375	2.76069	0.824842	0.955972	Dnase1
ENSMUSG00000005981.11	0.246748	7.13964	0.497121	0.804855	Trap1
ENSMUSG00000005983.15	1.11762	5.22722	0.0222018	0.170054	1700037C18Rik
ENSMUSG00000006005.18	-0.062651	7.81187	0.799175	0.945698	Tpr
ENSMUSG00000006010.14	-0.460852	5.7213	0.193895	0.54131	Odr4
ENSMUSG00000006014.16	-0.760535	2.81346	0.201667	0.5503	Prg4
ENSMUSG00000006019.15	-0.33526	4.11501	0.724095	0.915437	Dhx34
ENSMUSG00000006021.5	0.754986	3.78665	0.277858	0.639636	Kptn
ENSMUSG00000006024.13	-0.118908	7.97744	0.645664	0.883206	Napa
ENSMUSG00000006050.12	0.225516	6.84476	0.462168	0.783342	Sra1
ENSMUSG00000006057.15	-0.0828522	7.28797	0.738949	0.922508	Atp5g1
ENSMUSG00000006058.10	0.52663	5.12577	0.11587	0.416885	Snf8
ENSMUSG00000006095.12	0.739753	5.74672	0.0882896	0.363637	Tbcb
ENSMUSG00000006127.9	0.440711	4.73977	0.467651	0.786127	Inpp5k
ENSMUSG00000006134.4	-0.161396	5.5311	0.638844	0.880041	Crkl
ENSMUSG00000006154.13	-0.947471	5.17006	0.108159	0.402115	Eps8l1
ENSMUSG00000006169.20	-0.528212	7.78874	0.0175957	0.147654	Clint1
ENSMUSG00000006179.9	-1.90784	1.73632	0.104397	0.394375	Prss16
ENSMUSG00000006191.17	0.715044	5.59567	0.0632121	0.304665	Cdkal1
ENSMUSG00000006204.7	1.19545	-1.7349	0.696021	0.905707	Cdcp3
ENSMUSG00000006205.13	-0.106324	-1.75022	0.938023	0.988444	Htra1
ENSMUSG00000006215.12	-1.2586	4.93968	0.00103769	0.0234752	Zbtb17
ENSMUSG00000006218.4	0.986758	-0.119823	0.730888	0.918886	Fam131c
ENSMUSG00000006219.12	-0.367332	6.42488	0.228249	0.585427	Fblim1
ENSMUSG00000006235.6	1.03558	1.09977	0.884465	0.972514	Epor
ENSMUSG00000006241.16	-5.30457	2.05563	7.44317e-05	0.00330186	Ccdc159
ENSMUSG00000006262.15	-0.932535	5.59172	0.000368003	0.0109886	Mob1b
ENSMUSG00000006273.14	-0.567384	8.17139	0.0812564	0.347354	Atp6v1b2
ENSMUSG00000006276.10	-0.150519	5.66853	0.665301	0.891869	Eps15l1
ENSMUSG00000006281.8	0.517803	5.62849	0.149666	0.476773	Tep1
ENSMUSG00000006288.8	0.555439	5.18208	0.101815	0.389481	Ttc5
ENSMUSG00000006289.14	0.803361	4.69744	0.0592499	0.294211	Osgep
ENSMUSG00000006299.13	0.180342	7.48414	0.435247	0.766316	Aamp
ENSMUSG00000006301.17	0.722169	7.89102	0.00301849	0.0486045	Tmbim1
ENSMUSG00000006304.14	-0.351072	9.1578	0.214023	0.567632	Arpc2
ENSMUSG00000006307.16	-1.18109	5.4256	0.00015015	0.0056531	Kmt2b
ENSMUSG00000006310.10	-4.21087	0.924133	0.000626994	0.0164805	Zbtb32
ENSMUSG00000006315.9	-0.0403839	6.71864	0.886996	0.97291	Tmem147
ENSMUSG00000006333.14	0.513534	8.86498	0.0698289	0.321345	Rps9
ENSMUSG00000006335.16	-0.102058	3.95607	0.867655	0.969611	Tfpt
ENSMUSG00000006345.10	0.78776	3.62371	0.462402	0.78342	Ggt1
ENSMUSG00000006356.10	0.818631	5.06914	0.4355	0.766356	Crip2
ENSMUSG00000006360.11	1.49545	5.99345	0.0179808	0.149796	Crip1
ENSMUSG00000006362.16	-0.82107	2.42363	0.524	0.821276	Cbfa2t3
ENSMUSG00000006369.14	1.3173	5.31903	0.00457407	0.0649327	Fbln1
ENSMUSG00000006373.10	0.440396	6.81541	0.166963	0.502869	Pgrmc1
ENSMUSG00000006390.15	0.218546	7.21442	0.430234	0.762883	Elovl1
ENSMUSG00000006392.16	-0.054462	6.01841	0.836657	0.960645	Med8
ENSMUSG00000006395.16	1.45638	3.6009	0.0141103	0.128543	Hyi
ENSMUSG00000006398.15	-0.727662	5.40758	0.407676	0.747055	Cdc20
ENSMUSG00000006411.12	0.815656	0.0549906	0.783438	0.939177	Nectin4
ENSMUSG00000006412.10	0.0848451	5.49	0.844178	0.963452	Pfdn2
ENSMUSG00000006418.17	0.352534	7.01615	0.342139	0.696114	Rnf114
ENSMUSG00000006423.15	-0.984513	4.39758	0.0386657	0.233056	Steep1
ENSMUSG00000006435.16	0.13406	1.027	0.974122	0.999399	Neurl1a
ENSMUSG00000006442.10	-0.974736	6.53339	0.015152	0.134428	Srm
ENSMUSG00000006445.3	0.638042	6.24738	0.10935	0.404222	Epha2
ENSMUSG00000006462.6	1.7598	-0.606196	0.316593	0.676611	A530013C23Rik
ENSMUSG00000006463.13	0.558627	3.40671	0.556097	0.838969	Zdhhc24
ENSMUSG00000006464.9	-0.189673	-0.534216	0.884803	0.972514	Bbs1
ENSMUSG00000006471.18	-0.57495	2.65641	0.331314	0.687185	Ndor1
ENSMUSG00000006476.19	-9.87387e-05	4.98698	0.988034	1	Nsmf
ENSMUSG00000006494.11	0.0345183	6.92825	0.987105	1	Pdk1
ENSMUSG00000006498.16	0.146605	7.1987	0.604732	0.864367	Ptbp1
ENSMUSG00000006517.5	2.23419	5.75768	0.000796619	0.019341	Mvd
ENSMUSG00000006519.11	-0.142764	5.7328	0.692281	0.904452	Cyba
ENSMUSG00000006526.13	1.4582	3.12273	0.218463	0.573361	Stimate
ENSMUSG00000006527.16	-0.767927	4.98955	0.0175057	0.147244	Sfmbt1
ENSMUSG00000006538.12	-0.822142	6.57462	0.0262342	0.187403	Ihh
ENSMUSG00000006567.11	0.0591432	4.92619	0.90915	0.979263	Atp7b
ENSMUSG00000006575.14	-0.533773	3.43168	0.458401	0.781985	Rundc3a
ENSMUSG00000006576.16	2.48285	1.08908	0.209986	0.562187	Slc4a3
ENSMUSG00000006586.15	-0.149146	-1.38816	0.892703	0.973852	Runx1t1
ENSMUSG00000006587.6	-0.592576	1.79305	0.666709	0.892829	Snai3
ENSMUSG00000006589.8	0.126428	7.62647	0.687837	0.90186	Aprt
ENSMUSG00000006599.13	-1.1125	6.02083	0.0513213	0.270434	Gtf2h1
ENSMUSG00000006611.15	-4.05779	0.618641	0.0572484	0.287966	Hfe
ENSMUSG00000006638.15	0.131916	4.52783	0.833618	0.95952	Abhd1
ENSMUSG00000006641.12	-1.63132	4.04512	0.139106	0.457539	Slc5a6
ENSMUSG00000006642.3	-0.495965	3.98133	0.342654	0.696395	Tcf23
ENSMUSG00000006651.8	0.697618	3.80697	0.344533	0.697978	Aplp1
ENSMUSG00000006673.14	0.395604	6.34328	0.0913184	0.369517	Qrich1
ENSMUSG00000006675.10	0.795095	-1.66778	0.732742	0.919438	P4htm
ENSMUSG00000006676.16	-0.243537	5.99567	0.389258	0.732894	Usp19
ENSMUSG00000006678.6	0.970545	4.60364	0.421519	0.757199	Pola1
ENSMUSG00000006699.17	0.15616	8.26043	0.497297	0.805003	Cdc42
ENSMUSG00000006705.13	0.185863	4.27668	0.882367	0.972378	Pknox1
ENSMUSG00000006711.15	2.38823	0.278171	0.0845575	0.354782	D130043K22Rik
ENSMUSG00000006715.11	0.188018	4.43845	0.733482	0.919899	Gmnn
ENSMUSG00000006717.7	-0.162232	5.61055	0.5486	0.834735	Acot13
ENSMUSG00000006720.16	5.46614	0.0300612	0.0043978	0.0631783	Zfp184
ENSMUSG00000006724.12	-15.4309	8.68543	6.88633e-127	2.14675e-123	Cyp27b1
ENSMUSG00000006728.12	0.0272087	8.26176	0.940058	0.988444	Cdk4
ENSMUSG00000006731.10	-0.657337	7.1799	0.189841	0.535382	B4galnt1
ENSMUSG00000006732.14	-0.405115	5.01306	0.364597	0.71421	Mettl1
ENSMUSG00000006736.9	-0.398806	7.15437	0.122928	0.431208	Tspan31
ENSMUSG00000006740.14	-0.482885	8.68272	0.0976499	0.383333	Kif5b
ENSMUSG00000006763.14	-0.073523	3.33539	0.92285	0.984409	Saal1
ENSMUSG00000006777.7	-0.149281	7.46119	0.677638	0.897472	Krt23
ENSMUSG00000006782.16	0.0434332	7.98592	0.893652	0.974142	Cnp
ENSMUSG00000006800.14	1.10508	7.90723	0.000147342	0.00558439	Sulf2
ENSMUSG00000006818.5	-0.272265	6.7186	0.276384	0.637967	Sod2
ENSMUSG00000006850.8	-0.196993	4.06362	0.674348	0.896034	Tmco6
ENSMUSG00000006906.10	-0.0224829	5.1912	0.94277	0.988759	Stambp
ENSMUSG00000006920.14	-0.116555	5.51291	0.743962	0.924162	Ezh1
ENSMUSG00000006930.15	0.283793	3.26395	0.938868	0.988444	Hap1
ENSMUSG00000006931.15	-2.17758	2.24798	0.309499	0.669558	P3h4
ENSMUSG00000006932.17	0.938589	9.09729	0.0365408	0.226039	Ctnnb1
ENSMUSG00000006941.5	0.410964	4.04485	0.444387	0.772359	Eif1b
ENSMUSG00000006998.16	0.247776	7.81576	0.458749	0.781985	Psmd2
ENSMUSG00000007029.16	-0.814964	8.15597	0.0781191	0.340481	Vars
ENSMUSG00000007033.4	-2.9228	1.25181	0.0645457	0.308511	Hspa1l
ENSMUSG00000007034.15	0.773869	6.30402	0.00150285	0.0304205	Slc44a4
ENSMUSG00000007035.15	-5.73496	2.35708	8.96838e-06	0.000619296	Msh5
ENSMUSG00000007036.15	-0.352464	6.17998	0.146866	0.471289	Abhd16a
ENSMUSG00000007038.5	0.53972	6.17993	0.0274969	0.193148	Neu1
ENSMUSG00000007041.9	0.00650288	8.61012	0.986746	1	Clic1
ENSMUSG00000007050.17	0.313979	4.12249	0.526341	0.822794	Lsm2
ENSMUSG00000007080.14	-1.17349	3.18981	0.27883	0.640454	Pole
ENSMUSG00000007207.10	2.60755	2.10193	0.018736	0.15369	Stx1a
ENSMUSG00000007338.10	0.236989	4.9739	0.510129	0.812786	Mrpl49
ENSMUSG00000007379.15	-3.78971	3.43986	0.0023608	0.041101	Dennd2c
ENSMUSG00000007411.16	0.0553679	6.14898	0.847238	0.964042	Mark3
ENSMUSG00000007415.15	0.130844	5.31052	0.786053	0.939943	Gatad1
ENSMUSG00000007458.14	-0.0698333	7.38243	0.763051	0.93196	M6pr
ENSMUSG00000007476.18	0.250718	-0.272885	0.83194	0.958637	Lrrc8a
ENSMUSG00000007564.15	0.877605	7.56593	0.00255726	0.043279	Ppp2r1a
ENSMUSG00000007570.16	-0.809475	4.09429	0.356482	0.708101	Fance
ENSMUSG00000007589.9	-0.29826	5.12362	0.398119	0.740093	Tinf2
ENSMUSG00000007594.10	-4.63009	3.03466	0.000740876	0.0185362	Hapln4
ENSMUSG00000007603.9	0.722422	4.96771	0.0500816	0.267062	Dus3l
ENSMUSG00000007610.15	-2.42128	3.11674	0.0436302	0.247656	Gtpbp3
ENSMUSG00000007613.15	-0.339323	5.0356	0.584534	0.855487	Tgfbr1
ENSMUSG00000007617.18	0.0492842	4.05777	0.94825	0.990281	Homer1
ENSMUSG00000007646.13	2.51843	0.682137	0.0373231	0.227757	Rad51c
ENSMUSG00000007656.13	-0.400423	7.01837	0.128195	0.440204	Arpp19
ENSMUSG00000007659.18	-0.538189	6.69245	0.0200567	0.160614	Bcl2l1
ENSMUSG00000007670.10	0.498325	5.74577	0.278182	0.640003	Khsrp
ENSMUSG00000007721.6	0.48199	6.03142	0.21769	0.572136	Ccdc124
ENSMUSG00000007739.10	-0.162309	8.22441	0.556007	0.838969	Cct4
ENSMUSG00000007777.9	-0.605204	4.67819	0.126365	0.437186	0610009B22Rik
ENSMUSG00000007812.16	0.199781	6.02652	0.501579	0.807381	Zfp655
ENSMUSG00000007815.13	0.270373	6.74131	0.261826	0.623148	Rhoa
ENSMUSG00000007817.15	0.624954	6.89256	0.14111	0.461205	Zmiz1
ENSMUSG00000007827.10	-1.69485	3.95557	0.0316199	0.21044	Ankrd26
ENSMUSG00000007833.15	-0.160544	6.40761	0.548174	0.834597	Aldh16a1
ENSMUSG00000007836.6	0.376164	5.58684	0.310013	0.670117	Hnrnpa0
ENSMUSG00000007837.11	0.207974	4.34603	0.703866	0.908283	Prrg2
ENSMUSG00000007850.16	-0.253535	6.51079	0.464956	0.785101	Hnrnph1
ENSMUSG00000007867.9	0.0938136	5.03841	0.847289	0.964042	Ift43
ENSMUSG00000007872.3	-2.11625	4.39556	0.0191127	0.155404	Id3
ENSMUSG00000007880.16	0.758659	6.22048	0.0269311	0.190461	Arid1a
ENSMUSG00000007888.15	1.87897	2.72422	0.629414	0.876256	Crlf1
ENSMUSG00000007891.16	1.22387	6.69595	0.000331842	0.0101024	Ctsd
ENSMUSG00000007892.8	0.73661	8.02281	0.0760291	0.336858	Rplp1
ENSMUSG00000007908.14	2.15664	1.41765	0.527282	0.823274	Hmgcll1
ENSMUSG00000007944.8	-3.08055	0.955963	0.000205512	0.00700943	Ttc9b
ENSMUSG00000007946.11	0.0131856	0.147443	1	1	Phox2a
ENSMUSG00000007950.9	2.01199	2.56244	0.199136	0.548108	Abhd8
ENSMUSG00000007987.12	0.218466	3.90377	0.700306	0.907042	Ift22
ENSMUSG00000007989.7	-0.364724	3.02605	0.784753	0.939177	Fzd3
ENSMUSG00000008035.12	-0.374456	7.73824	0.247662	0.606715	Mid1ip1
ENSMUSG00000008036.11	0.146441	5.95278	0.639655	0.880421	Ap2s1
ENSMUSG00000008090.14	1.33954	4.41634	0.0423806	0.244316	Fgfrl1
ENSMUSG00000008136.14	0.566777	6.37837	0.093647	0.375431	Fhl2
ENSMUSG00000008140.18	-0.101982	6.90022	0.75516	0.928753	Emc10
ENSMUSG00000008167.14	0.01924	5.63078	0.954909	0.992737	Fbxw9
ENSMUSG00000008200.15	-0.444476	6.33447	0.321969	0.680847	Fnbp4
ENSMUSG00000008206.16	-2.10686	4.04404	0.0187967	0.153959	Cers4
ENSMUSG00000008226.14	0.42208	3.92975	0.459761	0.78279	Scrn3
ENSMUSG00000008301.11	0.451215	5.42023	0.240995	0.598913	Phax
ENSMUSG00000008305.18	0.141163	6.01588	0.704939	0.908765	Tle1
ENSMUSG00000008307.11	-0.769078	2.63975	0.332049	0.688343	1700109H08Rik
ENSMUSG00000008318.10	2.08208	-0.673548	0.231841	0.588359	Relt
ENSMUSG00000008333.12	-0.239337	4.39355	0.687229	0.901789	Snrpb2
ENSMUSG00000008348.9	0.464535	8.40337	0.128367	0.440234	Ubc
ENSMUSG00000008373.16	0.288167	6.06893	0.62162	0.872638	Prpf31
ENSMUSG00000008384.8	-0.0623259	5.54205	0.894039	0.974142	Sertad1
ENSMUSG00000008393.9	0.394625	6.17319	0.360743	0.71149	Carhsp1
ENSMUSG00000008398.16	0.803813	1.65176	0.767233	0.933163	Elk3
ENSMUSG00000008429.8	0.94299	4.42839	0.0357151	0.223091	Herpud2
ENSMUSG00000008435.15	-0.18178	4.79519	0.667127	0.892866	Rdh13
ENSMUSG00000008450.8	-0.0293631	5.27328	0.916106	0.981718	Nutf2
ENSMUSG00000008461.6	-2.05338	2.70003	0.21124	0.563899	Fut1
ENSMUSG00000008475.13	-0.452363	8.17671	0.108674	0.403078	Arpc5
ENSMUSG00000008489.18	-2.29091	-0.527873	0.216703	0.571356	Elavl2
ENSMUSG00000008496.19	-1.35142	-0.691571	0.281362	0.643464	Pou2f2
ENSMUSG00000008540.11	-0.521142	8.24856	0.269495	0.631158	Mgst1
ENSMUSG00000008575.17	-0.149477	7.03701	0.61942	0.871923	Nfib
ENSMUSG00000008601.12	0.23709	6.84934	0.546499	0.8336	Rab25
ENSMUSG00000008604.11	-0.158562	6.46822	0.6314	0.876682	Ubqln4
ENSMUSG00000008658.16	-0.268779	-0.545557	0.787322	0.940454	Rbfox1
ENSMUSG00000008668.15	-0.710696	9.95728	0.0352356	0.221369	Rps18
ENSMUSG00000008682.13	0.509454	9.07772	0.0380768	0.230804	Rpl10
ENSMUSG00000008683.16	0.431147	7.0772	0.277685	0.639614	Rps15a
ENSMUSG00000008690.15	0.351931	6.81712	0.215627	0.569948	Ncaph2
ENSMUSG00000008730.17	-0.107349	6.29079	0.748911	0.925715	Hipk1
ENSMUSG00000008734.9	-0.12177	2.23031	0.903789	0.976947	Gprc5b
ENSMUSG00000008763.16	-1.03194	6.76519	0.000582011	0.0157233	Man1a2
ENSMUSG00000008822.15	1.2323	3.00032	0.0506277	0.26835	Acyp1
ENSMUSG00000008855.17	-0.494859	5.13196	0.259777	0.620748	Hdac5
ENSMUSG00000008859.8	-0.0530558	6.73261	0.846898	0.964042	Rala
ENSMUSG00000008892.12	0.0524775	6.57477	0.820179	0.953675	Vdac3
ENSMUSG00000008958.14	0.175095	6.04246	0.567985	0.844851	Vps72
ENSMUSG00000008976.16	0.149558	5.84588	0.620998	0.872576	Gabpa
ENSMUSG00000008999.7	1.53192	3.50459	0.0776916	0.340103	Bmp7
ENSMUSG00000009013.5	0.980837	6.26459	0.000582044	0.0157233	Dynll1
ENSMUSG00000009030.14	-0.0985082	4.06454	0.833083	0.95903	Pdcl
ENSMUSG00000009035.15	0.339197	5.78488	0.359524	0.710704	Tmem184b
ENSMUSG00000009070.14	2.74916	0.260432	0.0492857	0.264628	Rsph14
ENSMUSG00000009073.16	-0.158693	5.4024	0.625336	0.873711	Nf2
ENSMUSG00000009075.2	0.716678	4.43628	0.0863589	0.358527	Cabp7
ENSMUSG00000009076.10	1.04553	4.71763	0.00913511	0.100321	Zmat5
ENSMUSG00000009079.16	-0.720076	8.30766	0.00923496	0.100802	Ewsr1
ENSMUSG00000009090.17	0.192939	6.97293	0.504757	0.808434	Ap1b1
ENSMUSG00000009108.15	-5.58426	2.21066	0.0106294	0.108818	Gnat2
ENSMUSG00000009112.4	0.867013	5.84574	0.0581501	0.290698	Bcl2l13
ENSMUSG00000009114.17	-11.3245	4.58077	5.27321e-20	2.41746e-17	2610028H24Rik
ENSMUSG00000009145.6	-0.941504	4.45013	0.0310321	0.207863	Dqx1
ENSMUSG00000009207.15	-1.34571	3.66129	0.0550859	0.282071	Lnpk
ENSMUSG00000009246.14	-0.479167	4.96247	0.492683	0.802634	Trpm5
ENSMUSG00000009248.6	0.513078	3.85874	0.944523	0.989245	Ascl2
ENSMUSG00000009281.6	0.187588	-0.364123	0.977139	1	Rarres2
ENSMUSG00000009291.13	0.656738	7.76753	0.0131336	0.123121	Pttg1ip
ENSMUSG00000009292.18	3.14812	-0.50477	0.0680857	0.316996	Trpm2
ENSMUSG00000009293.17	0.417526	6.01424	0.091148	0.369307	Ube2g2
ENSMUSG00000009376.15	-0.444206	6.79626	0.158706	0.492388	Met
ENSMUSG00000009378.4	0.513693	-1.22779	0.816609	0.953207	Slc16a12
ENSMUSG00000009406.13	1.56263	2.9928	0.305851	0.666197	Elk1
ENSMUSG00000009418.16	0.762654	3.96549	0.304397	0.66498	Nav1
ENSMUSG00000009470.17	-0.208212	6.75215	0.368261	0.716408	Tnpo1
ENSMUSG00000009535.13	0.15016	5.71357	0.767373	0.933163	Rnmt
ENSMUSG00000009545.14	-0.0681732	7.37323	0.856495	0.966102	Kcnq1
ENSMUSG00000009549.14	-0.059348	5.53365	0.84423	0.963452	Srp14
ENSMUSG00000009555.16	-0.261702	6.24863	0.269237	0.631029	Cdk9
ENSMUSG00000009563.16	0.591959	5.78643	0.071692	0.325886	Tor2a
ENSMUSG00000009566.12	-1.37625	4.39929	0.121564	0.428499	Fpgs
ENSMUSG00000009569.14	-0.12797	5.41614	0.729463	0.918561	Mrtfb
ENSMUSG00000009575.14	-0.2073	6.31517	0.494046	0.803119	Cbx5
ENSMUSG00000009585.18	0.275399	6.16332	0.564428	0.843589	Apobec3
ENSMUSG00000009614.16	2.00527	3.61298	0.0706342	0.323539	Sardh
ENSMUSG00000009621.18	1.19485	4.70937	0.00352049	0.0541162	Vav2
ENSMUSG00000009630.10	0.353715	7.05094	0.152412	0.48108	Ppp2cb
ENSMUSG00000009633.3	-0.999468	1.33916	0.495312	0.803878	G0s2
ENSMUSG00000009640.11	-0.255068	4.51898	0.697877	0.906131	Dmap1
ENSMUSG00000009646.13	-0.275557	3.7947	0.613592	0.86875	Pla2g12b
ENSMUSG00000009647.13	0.0164551	7.64298	0.966716	0.996574	Mcu
ENSMUSG00000009654.4	4.2993	-1.4221	0.0261814	0.187233	Oit3
ENSMUSG00000009681.10	0.414157	5.50169	0.307362	0.6679	Bcr
ENSMUSG00000009687.14	3.77584	-1.79154	0.0272145	0.191806	Fxyd5
ENSMUSG00000009733.9	0.919724	3.35219	0.10679	0.398881	Tfcp2
ENSMUSG00000009741.15	-0.127499	6.72807	0.623614	0.873614	Ubp1
ENSMUSG00000009772.15	1.27712	4.54562	0.0346516	0.220049	Nuak2
ENSMUSG00000009828.15	-0.509571	6.71049	0.148365	0.474471	Cilk1
ENSMUSG00000009863.14	-0.0505996	8.18658	0.829843	0.957928	Sdhb
ENSMUSG00000009876.13	1.19201	0.106793	0.759718	0.931013	Cox4i2
ENSMUSG00000009894.15	0.869988	5.10846	0.0643282	0.308139	Snap47
ENSMUSG00000009905.5	1.33693	5.21214	2.84331e-05	0.00155504	Kdsr
ENSMUSG00000009907.17	-0.280574	6.8809	0.306659	0.667022	Vps4b
ENSMUSG00000009927.9	-0.0639691	6.99371	0.851736	0.964715	Rps25
ENSMUSG00000009995.17	-0.00722607	5.62836	0.974263	0.999399	Tafazzin
ENSMUSG00000010021.13	0.730469	2.16701	0.646588	0.883369	Kif19a
ENSMUSG00000010025.19	-0.48178	7.36252	0.382172	0.727939	Aldh3a2
ENSMUSG00000010045.2	-0.39128	5.26482	0.307956	0.668353	Tmem115
ENSMUSG00000010047.12	0.178612	5.93851	0.631872	0.876797	Hyal2
ENSMUSG00000010048.10	-0.326422	6.32325	0.32955	0.6864	Ifrd2
ENSMUSG00000010051.15	2.78022	1.5773	0.479205	0.794023	Hyal1
ENSMUSG00000010054.4	0.208688	5.11135	0.575516	0.848893	Tusc2
ENSMUSG00000010057.8	0.85234	4.31517	0.0923444	0.371916	Nprl2
ENSMUSG00000010067.13	0.195275	6.27118	0.554354	0.838009	Rassf1
ENSMUSG00000010080.15	0.940973	5.8282	0.256701	0.617563	Epn3
ENSMUSG00000010095.13	0.139965	8.49059	0.645748	0.883206	Slc3a2
ENSMUSG00000010097.15	0.154141	6.77466	0.674197	0.895967	Nxf1
ENSMUSG00000010110.17	-0.905846	5.78714	0.000645481	0.0167128	Stx5a
ENSMUSG00000010122.14	1.17617	-0.700549	0.564443	0.843589	Slc47a1
ENSMUSG00000010175.13	-0.0497427	2.07985	0.936118	0.988033	Prox1
ENSMUSG00000010277.7	0.278846	7.47555	0.371878	0.719449	2610507B11Rik
ENSMUSG00000010290.7	-1.20315	3.556	0.254389	0.614943	AI597479
ENSMUSG00000010307.7	2.37995	1.01289	0.161078	0.495115	Tmem86a
ENSMUSG00000010342.16	-0.0530376	2.27402	0.92538	0.984511	Tex14
ENSMUSG00000010358.13	-0.198517	6.88924	0.564407	0.843589	Ifi35
ENSMUSG00000010362.9	0.407238	3.32605	0.637245	0.879315	Rdm1
ENSMUSG00000010376.15	0.357245	6.86185	0.238737	0.596501	Nedd8
ENSMUSG00000010392.8	-0.267636	5.66523	0.325995	0.684256	Gosr1
ENSMUSG00000010406.12	0.647994	5.26041	0.0860555	0.357979	Mrpl52
ENSMUSG00000010453.12	-0.773646	5.61105	0.00891331	0.099175	Kansl3
ENSMUSG00000010492.10	0.700787	3.55191	0.234821	0.591683	Uckl1os
ENSMUSG00000010505.16	0.98942	-0.598708	0.67029	0.894646	Myt1
ENSMUSG00000010517.7	-0.693491	6.94703	0.0304355	0.205902	Faf1
ENSMUSG00000010538.14	1.07808	1.45395	0.268454	0.629801	Tsacc
ENSMUSG00000010554.14	-0.120639	4.86924	0.837214	0.960946	Mettl16
ENSMUSG00000010601.14	-0.425369	4.30636	0.629016	0.876256	Apol7a
ENSMUSG00000010607.8	-0.229669	4.36292	0.682489	0.899005	Pigyl
ENSMUSG00000010608.15	-0.152118	7.29341	0.525851	0.822606	Rbm25
ENSMUSG00000010609.15	-0.500028	4.37859	0.414336	0.751535	Psen2
ENSMUSG00000010651.4	-2.11778	2.8953	0.145122	0.468617	Acaa1b
ENSMUSG00000010660.3	1.13261	3.04627	0.138227	0.456277	Plcd1
ENSMUSG00000010663.5	0.838982	6.24514	0.123011	0.431354	Fads1
ENSMUSG00000010721.15	1.54675	4.65135	0.105894	0.397118	Lmbr1
ENSMUSG00000010751.15	0.898915	1.28114	0.527191	0.823215	Tnfrsf22
ENSMUSG00000010755.17	-0.308646	7.38692	0.182456	0.524711	Cars
ENSMUSG00000010760.5	-0.670992	3.82809	0.194044	0.541455	Phlda2
ENSMUSG00000010830.8	0.148234	3.15231	0.917035	0.981778	Kdelr3
ENSMUSG00000010911.12	-0.566945	4.45674	0.451082	0.777229	Apip
ENSMUSG00000010914.10	-0.0909813	5.30987	0.777749	0.937	Pdhx
ENSMUSG00000010936.11	0.381586	5.87061	0.297	0.657751	Vac14
ENSMUSG00000011008.13	-1.30147	1.46178	0.517455	0.818057	Mcoln2
ENSMUSG00000011034.6	-1.99784	6.76374	0.0147496	0.132127	Slc5a1
ENSMUSG00000011096.17	0.241212	5.51395	0.453466	0.778658	Akt1s1
ENSMUSG00000011114.18	-0.262038	7.54138	0.32827	0.685844	Tbrg1
ENSMUSG00000011148.14	1.17014	-1.48737	0.654678	0.887576	Adssl1
ENSMUSG00000011158.8	1.05639	5.96312	0.00184912	0.0348286	Brf1
ENSMUSG00000011179.8	0.0109078	5.60826	0.99972	1	Odc1
ENSMUSG00000011254.16	-0.23002	1.50601	0.834133	0.959533	Thg1l
ENSMUSG00000011257.19	-0.906169	6.03493	0.00185506	0.0348286	Pabpc4
ENSMUSG00000011267.8	0.913082	-0.623948	0.545797	0.832991	Zfp296
ENSMUSG00000011306.7	-0.455735	5.30655	0.231589	0.588008	Sugp1
ENSMUSG00000011427.16	0.704023	4.02141	0.454459	0.77949	Zfp790
ENSMUSG00000011658.16	0.955422	4.60979	0.0317096	0.210681	Fuz
ENSMUSG00000011751.16	-1.02668	-0.0633055	0.439916	0.769438	Sptbn4
ENSMUSG00000011752.7	0.0839076	5.42834	0.809079	0.949188	Pgam1
ENSMUSG00000011831.16	-0.0673865	5.43809	0.808224	0.9487	Evi5
ENSMUSG00000011832.16	-0.942524	1.44957	0.528656	0.824042	Evi5l
ENSMUSG00000011837.4	0.847453	3.92856	0.230129	0.586526	Snapc2
ENSMUSG00000011877.13	0.753633	6.19908	0.181392	0.523678	Git1
ENSMUSG00000011884.13	0.625326	6.22172	0.00841222	0.0964127	Gltp
ENSMUSG00000011958.17	-0.0191888	4.07041	0.959217	0.993862	Bnip2
ENSMUSG00000011960.12	0.165871	5.49727	0.678167	0.897545	Ccnt1
ENSMUSG00000012076.8	-2.66306	4.85541	0.000623838	0.0164805	Brms1l
ENSMUSG00000012114.17	0.707847	6.52916	0.157466	0.489708	Med15
ENSMUSG00000012117.13	-0.232002	4.81812	0.719065	0.913602	Dhdds
ENSMUSG00000012123.17	-0.773938	4.84933	0.0644593	0.308466	Crybg2
ENSMUSG00000012126.16	0.148569	5.64719	0.624143	0.873665	Ubxn11
ENSMUSG00000012187.13	3.75254	0.35048	0.405054	0.745937	Mogat1
ENSMUSG00000012296.16	0.499549	5.06288	0.378797	0.725477	Tjap1
ENSMUSG00000012350.15	1.01404	6.41873	0.021258	0.165738	Ehf
ENSMUSG00000012405.16	0.334126	7.99244	0.239463	0.597201	Rpl15
ENSMUSG00000012422.14	0.0916822	6.26858	0.730699	0.918722	Tmem167
ENSMUSG00000012429.9	0.470459	4.22869	0.334624	0.69074	Mplkip
ENSMUSG00000012443.4	0.194795	4.92351	0.860344	0.967542	Kif11
ENSMUSG00000012483.4	-0.24973	3.6865	0.605989	0.865023	Rpa3
ENSMUSG00000012519.14	0.704099	4.48892	0.120783	0.426322	Mlkl
ENSMUSG00000012535.14	-0.262764	6.85244	0.270592	0.632645	Tnpo3
ENSMUSG00000012609.19	1.70711	4.51123	3.58027e-05	0.00184177	Ttll5
ENSMUSG00000012640.16	-1.37871	4.78641	0.0465014	0.256937	Zfp715
ENSMUSG00000012777.14	0.260829	2.31174	0.753083	0.927628	Acp4
ENSMUSG00000012819.15	-0.18971	-0.100368	0.791695	0.942788	Cdh23
ENSMUSG00000012848.15	-0.44907	10.9466	0.169459	0.505934	Rps5
ENSMUSG00000013033.16	2.70493	0.267715	0.0696561	0.321032	Adgrl1
ENSMUSG00000013076.17	0.321798	0.248332	0.932577	0.98658	Amotl1
ENSMUSG00000013083.8	1.13805	-0.349308	0.754515	0.928482	2200002J24Rik
ENSMUSG00000013089.15	-0.432119	4.17193	0.78584	0.939943	Etv5
ENSMUSG00000013150.15	1.00057	4.29411	0.0454445	0.253324	Gfod2
ENSMUSG00000013155.10	1.58126	1.2243	0.28798	0.650192	Enkd1
ENSMUSG00000013158.6	-0.517065	-0.801507	0.710497	0.911355	4933405L10Rik
ENSMUSG00000013160.7	0.435308	6.71086	0.28792	0.650192	Atp6v0d1
ENSMUSG00000013236.17	1.38211	6.02104	0.0185651	0.152865	Ptprs
ENSMUSG00000013275.9	0.965029	3.86236	0.540749	0.830573	Slc41a1
ENSMUSG00000013338.16	1.97792	5.84562	0.083838	0.353223	Fer1l4
ENSMUSG00000013415.9	0.37474	0.186195	0.957475	0.993686	Igf2bp1
ENSMUSG00000013418.8	-0.177946	2.6384	0.767025	0.933163	B4galnt2
ENSMUSG00000013465.19	-0.482472	6.60756	0.029393	0.201384	Nelfb
ENSMUSG00000013483.14	-1.99501	3.71562	0.0135737	0.125638	Card14
ENSMUSG00000013495.15	-0.438448	4.6228	0.287545	0.649789	Tmem175
ENSMUSG00000013523.13	0.250439	6.68051	0.627116	0.875177	Bcas1
ENSMUSG00000013539.14	-0.245821	5.5526	0.552629	0.837008	Tango2
ENSMUSG00000013593.12	0.538056	8.36076	0.033473	0.216581	Ndufs2
ENSMUSG00000013622.15	0.125558	5.77084	0.717445	0.913602	Atraid
ENSMUSG00000013629.16	-0.936642	5.71321	0.116041	0.416952	Cad
ENSMUSG00000013643.13	-1.36619	9.03929	0.00432701	0.062512	Lypd8
ENSMUSG00000013646.17	0.565665	4.50683	0.331174	0.687169	Sh3bp5l
ENSMUSG00000013662.6	-0.5309	6.67718	0.0441411	0.249333	Atad1
ENSMUSG00000013663.7	-0.366086	7.13437	0.199947	0.548733	Pten
ENSMUSG00000013698.12	1.10353	5.52235	0.000198002	0.00680742	Pea15a
ENSMUSG00000013701.13	-0.591349	5.59177	0.15564	0.486748	Timm23
ENSMUSG00000013736.16	-0.546876	6.35206	0.0773668	0.339962	Trnt1
ENSMUSG00000013766.11	3.00791	2.68468	0.0749875	0.334142	Ly6g6e
ENSMUSG00000013787.15	0.626866	6.26523	0.0883721	0.363637	Ehmt2
ENSMUSG00000013822.7	0.233117	5.0197	0.526977	0.82321	Elof1
ENSMUSG00000013833.15	0.137561	4.33918	0.815483	0.952416	Med16
ENSMUSG00000013846.10	-5.51911	3.34767	2.28327e-05	0.00131812	St3gal1
ENSMUSG00000013858.14	0.17021	5.78763	0.740632	0.922785	Tmem259
ENSMUSG00000013973.12	-0.231514	5.52426	0.485722	0.798125	Dedd
ENSMUSG00000013997.10	-0.173288	6.25613	0.545184	0.832378	Nit1
ENSMUSG00000014039.18	0.292795	4.09276	0.670544	0.894646	Prdm15
ENSMUSG00000014074.17	-0.692817	4.47385	0.303334	0.663849	Rnf168
ENSMUSG00000014075.15	-0.951963	2.50879	0.213384	0.566384	Dynlt2b
ENSMUSG00000014077.13	0.0790838	6.9489	0.753776	0.928	Chp1
ENSMUSG00000014177.10	0.21673	5.79236	0.590715	0.858296	Tvp23b
ENSMUSG00000014195.16	-0.195634	8.10454	0.449089	0.775884	Dnajc7
ENSMUSG00000014198.15	-0.0444505	1.99852	0.936295	0.98805	Zfp385c
ENSMUSG00000014226.10	0.203272	5.92293	0.654185	0.887348	Cacybp
ENSMUSG00000014232.14	-1.68895	2.84646	0.0318638	0.211076	Cluap1
ENSMUSG00000014243.5	0.844347	3.24966	0.162597	0.497624	Zswim7
ENSMUSG00000014245.8	-2.17382	4.71802	0.00482737	0.0675226	Pigl
ENSMUSG00000014294.4	0.513399	6.17929	0.0352349	0.221369	Ndufa2
ENSMUSG00000014301.13	-0.923247	4.00416	0.0515075	0.27114	Pam16
ENSMUSG00000014303.13	-0.986982	4.30864	0.0215274	0.166856	Glis2
ENSMUSG00000014313.15	0.24253	7.16733	0.322946	0.681719	Cox6c
ENSMUSG00000014349.7	0.236527	6.65977	0.290345	0.652769	Ube2z
ENSMUSG00000014351.12	3.14153	4.41074	0.00596528	0.0778734	Gip
ENSMUSG00000014353.15	-0.551972	6.37493	0.161935	0.496768	Tmem87b
ENSMUSG00000014355.10	-1.12581	6.94814	0.000655783	0.0169514	Anapc1
ENSMUSG00000014361.5	-0.876921	2.30914	0.384819	0.730059	Mertk
ENSMUSG00000014402.15	0.137588	6.27088	0.686245	0.901213	Tsg101
ENSMUSG00000014418.16	0.294994	4.66542	0.540713	0.830573	Hps5
ENSMUSG00000014426.9	-0.0933526	4.96257	0.786161	0.939943	Map3k4
ENSMUSG00000014444.17	0.369702	4.30183	0.552671	0.837008	Piezo1
ENSMUSG00000014470.4	0.257684	6.12956	0.563332	0.842842	Rnf166
ENSMUSG00000014496.8	0.145589	6.00059	0.737004	0.921663	Ankrd28
ENSMUSG00000014498.9	0.676383	6.1478	0.109813	0.405316	Ankrd52
ENSMUSG00000014503.15	-0.178116	2.27744	0.825718	0.956283	Pkd2l2
ENSMUSG00000014504.16	0.279355	5.51594	0.389546	0.733091	Srp19
ENSMUSG00000014547.10	-0.161142	3.88226	0.794094	0.943329	Wdfy2
ENSMUSG00000014550.14	0.999675	4.1078	0.0797412	0.344308	Rbsn
ENSMUSG00000014551.8	0.264524	5.71266	0.371393	0.71894	Mrps25
ENSMUSG00000014554.13	0.0457992	3.74032	0.957088	0.993566	Dguok
ENSMUSG00000014592.21	0.874096	4.09487	0.0739807	0.331743	Camta1
ENSMUSG00000014599.10	-0.241816	2.71868	0.861539	0.967542	Csf1
ENSMUSG00000014601.13	0.110374	5.90939	0.795249	0.943798	Strip1
ENSMUSG00000014602.15	-1.89856	0.588526	0.339892	0.694351	Kif1a
ENSMUSG00000014606.14	0.542332	6.77929	0.0289821	0.199798	Slc25a11
ENSMUSG00000014633.15	0.633665	3.84865	0.238964	0.59672	Cmc2
ENSMUSG00000014668.15	0.275891	6.24399	0.47467	0.791048	Chfr
ENSMUSG00000014725.16	3.03328	5.4261	0.00575253	0.0757303	Adam28
ENSMUSG00000014748.13	0.191013	6.50711	0.420296	0.756083	Tex261
ENSMUSG00000014763.8	0.304022	5.76089	0.292273	0.654448	Fam120b
ENSMUSG00000014767.17	-0.216724	6.1062	0.389063	0.732672	Tbp
ENSMUSG00000014769.10	0.0943627	7.69621	0.69854	0.906329	Psmb1
ENSMUSG00000014771.13	0.0665914	5.33598	0.86705	0.969446	Pdcd2
ENSMUSG00000014773.13	-3.48495	4.94934	0.00934743	0.101391	Dll1
ENSMUSG00000014776.7	1.33925	1.63719	0.397585	0.739782	Nol3
ENSMUSG00000014778.10	-0.390957	2.12289	0.617346	0.871151	Fhod1
ENSMUSG00000014786.8	0.613945	-1.33517	0.778308	0.937	Slc9a5
ENSMUSG00000014791.10	-0.683494	6.14437	0.0665942	0.314261	Elmo3
ENSMUSG00000014813.9	0.627996	-1.56371	0.918874	0.982476	Stc1
ENSMUSG00000014837.15	0.263375	2.78972	0.762676	0.931948	4931428F04Rik
ENSMUSG00000014850.15	-1.60694	4.58445	0.0212662	0.165738	Msh3
ENSMUSG00000014856.12	-0.230977	5.57387	0.483603	0.797541	Tmem208
ENSMUSG00000014859.9	-0.188993	6.20261	0.4568	0.781143	E2f4
ENSMUSG00000014867.9	-0.0398253	8.61993	0.862617	0.967542	Surf4
ENSMUSG00000014873.15	-0.303466	5.71189	0.333795	0.690489	Surf2
ENSMUSG00000014905.4	0.162358	5.36605	0.624999	0.87367	Dnajb9
ENSMUSG00000014907.10	-1.89422	3.83008	0.00545388	0.0727519	Naf1
ENSMUSG00000014932.15	-0.278192	5.91009	0.533254	0.826654	Yes1
ENSMUSG00000014956.15	-0.515391	7.68547	0.178342	0.518396	Ppp1cb
ENSMUSG00000014959.12	0.1106	7.8748	0.673142	0.895719	Gorasp2
ENSMUSG00000014980.14	-1.16783	2.72294	0.413558	0.751123	Tsen15
ENSMUSG00000015002.18	-0.392238	6.59666	0.229315	0.585971	Efr3a
ENSMUSG00000015023.7	-0.534383	4.54677	0.159296	0.49284	Ddx19a
ENSMUSG00000015027.11	2.12467	4.6423	0.00190579	0.0352865	Galns
ENSMUSG00000015083.11	0.928271	3.1371	0.402414	0.743178	C8g
ENSMUSG00000015085.8	-0.0417816	2.70449	0.942678	0.988759	Entpd2
ENSMUSG00000015087.14	-0.250437	6.49158	0.266614	0.627562	Rabl6
ENSMUSG00000015092.9	0.199995	7.62672	0.480213	0.794679	Edf1
ENSMUSG00000015093.15	2.31391	2.09699	0.349308	0.701217	Clic3
ENSMUSG00000015094.16	0.837153	5.88164	0.0145877	0.131129	Npdc1
ENSMUSG00000015095.12	-0.167479	6.52195	0.667876	0.893118	Fbxw5
ENSMUSG00000015112.15	-0.513565	5.30327	0.177868	0.518032	Slc25a13
ENSMUSG00000015120.15	-0.23086	6.95278	0.326275	0.684373	Ube2i
ENSMUSG00000015126.9	0.111147	3.59407	0.874316	0.971183	Tsr3
ENSMUSG00000015127.14	-0.840725	3.17172	0.249806	0.609442	Unkl
ENSMUSG00000015133.17	0.619191	5.96311	0.197611	0.546226	Lrrk1
ENSMUSG00000015134.15	1.33093	2.00205	0.790582	0.942326	Aldh1a3
ENSMUSG00000015143.15	0.264768	6.71616	0.275928	0.63717	Actn1
ENSMUSG00000015149.14	-0.308586	5.64033	0.356974	0.70851	Sirt2
ENSMUSG00000015165.16	-0.304352	7.78634	0.322659	0.681474	Hnrnpl
ENSMUSG00000015176.11	-0.75536	6.30383	0.0398168	0.236428	Nolc1
ENSMUSG00000015189.12	-0.594285	3.68795	0.285528	0.647557	Casd1
ENSMUSG00000015202.13	-1.62554	4.07544	0.0221155	0.169559	Cnksr3
ENSMUSG00000015214.14	-0.879072	4.87698	0.0332779	0.215766	Mtmr1
ENSMUSG00000015217.11	0.617167	4.77068	0.274496	0.635665	Hmgb3
ENSMUSG00000015222.18	-0.745879	-0.744797	0.540725	0.830573	Map2
ENSMUSG00000015224.10	-1.31264	-0.065527	0.476719	0.792643	Cyp2j9
ENSMUSG00000015243.4	3.2426	0.902387	0.00185684	0.0348286	Abca1
ENSMUSG00000015247.10	-0.00853667	6.01574	0.969786	0.997628	Nipsnap3b
ENSMUSG00000015289.4	-1.38142	3.91102	0.0324618	0.212598	Lage3
ENSMUSG00000015290.15	-0.758603	6.378	0.00962651	0.10341	Ubl4a
ENSMUSG00000015291.10	-0.65639	7.00188	0.00931861	0.101273	Gdi1
ENSMUSG00000015305.6	0.11656	5.28974	0.78311	0.939177	Sash1
ENSMUSG00000015312.9	-0.586966	3.98957	0.458828	0.781985	Gadd45b
ENSMUSG00000015335.16	0.456802	3.7364	0.524625	0.821811	Zdhhc12
ENSMUSG00000015337.5	0.0190441	5.31786	0.973158	0.999101	Endog
ENSMUSG00000015341.17	-0.223019	5.76843	0.373895	0.721207	Golga7
ENSMUSG00000015342.6	2.87467	2.53311	0.00112099	0.025015	Xk
ENSMUSG00000015357.10	-0.182121	5.9654	0.647937	0.883819	Clpx
ENSMUSG00000015363.13	-0.624683	7.27445	0.0125743	0.12024	Trabd
ENSMUSG00000015377.10	-0.660508	4.27968	0.250963	0.611149	Dennd6b
ENSMUSG00000015396.4	2.8608	1.78319	0.491192	0.801529	Cd83
ENSMUSG00000015405.15	0.538165	3.41986	0.55631	0.838969	Ace2
ENSMUSG00000015461.15	-0.388869	6.19322	0.138094	0.456152	Atf6b
ENSMUSG00000015467.14	-1.19429	1.11745	0.103132	0.391982	Egfl8
ENSMUSG00000015468.14	1.43734	-0.100893	0.550199	0.836041	Notch4
ENSMUSG00000015474.16	2.69172	0.478013	0.024849	0.181161	Ppt2
ENSMUSG00000015478.13	-0.305913	5.96541	0.395307	0.737657	Rnf5
ENSMUSG00000015488.14	-0.0206122	6.39813	0.92452	0.984511	Cacfd1
ENSMUSG00000015501.10	-0.378984	5.32302	0.353652	0.705358	Hivep2
ENSMUSG00000015522.18	-0.713633	5.57992	0.0063793	0.0813035	Arnt
ENSMUSG00000015533.9	0.120204	6.02415	0.869223	0.970097	Itga2
ENSMUSG00000015536.14	0.397839	6.21089	0.151679	0.480221	Mocs2
ENSMUSG00000015542.17	0.570961	3.70285	0.515521	0.816192	Nat9
ENSMUSG00000015575.15	0.466445	7.61125	0.0976971	0.383333	Atp6v0e
ENSMUSG00000015597.17	-0.295795	3.71717	0.590917	0.85832	Zfp318
ENSMUSG00000015599.9	-0.621214	-1.06217	0.431237	0.763712	Ttbk1
ENSMUSG00000015605.6	0.666538	5.50625	0.0186451	0.153134	Srf
ENSMUSG00000015627.5	1.62042	6.41824	0.00070856	0.0178422	Gata5
ENSMUSG00000015647.9	-0.813314	6.62161	0.133608	0.448723	Lama5
ENSMUSG00000015652.9	-1.1852	4.67869	0.408985	0.747342	Steap1
ENSMUSG00000015653.13	-1.67252	5.60822	0.0131877	0.123232	Steap2
ENSMUSG00000015656.17	0.447596	9.58459	0.0578366	0.289871	Hspa8
ENSMUSG00000015659.12	-0.286281	3.80627	0.634924	0.878445	Serac1
ENSMUSG00000015668.13	0.122288	4.89517	0.778197	0.937	Pdzd11
ENSMUSG00000015671.11	0.584175	7.25411	0.00830889	0.0957376	Psma2
ENSMUSG00000015672.4	-0.514195	4.38634	0.236651	0.593893	Mrpl32
ENSMUSG00000015697.14	-0.642779	5.72102	0.151959	0.480655	Setdb1
ENSMUSG00000015702.13	0.462013	2.34815	0.524658	0.821811	Anxa9
ENSMUSG00000015709.9	2.03408	2.48379	0.0671916	0.315247	Arnt2
ENSMUSG00000015711.8	1.5743	4.57781	0.0739749	0.331743	Prune1
ENSMUSG00000015714.11	0.23777	7.80811	0.422183	0.757693	Cers2
ENSMUSG00000015733.13	-0.443878	8.11883	0.0553006	0.282428	Capza2
ENSMUSG00000015745.9	1.95064	-0.309496	0.222702	0.577387	Plekho1
ENSMUSG00000015747.5	-0.846039	4.77814	0.21447	0.568431	Vps45
ENSMUSG00000015748.13	-0.319321	4.24956	0.577096	0.85035	Prpf3
ENSMUSG00000015749.12	-0.490938	6.63187	0.0792031	0.343309	Anp32e
ENSMUSG00000015750.15	0.558773	4.96716	0.185427	0.529207	Aph1a
ENSMUSG00000015755.16	-0.335441	5.71662	0.341404	0.695798	Tab2
ENSMUSG00000015757.10	-0.199683	5.49607	0.485656	0.798125	Ppil4
ENSMUSG00000015759.11	0.0758563	6.05684	0.84713	0.964042	Cnih1
ENSMUSG00000015766.14	0.341995	7.97347	0.222062	0.577211	Eps8
ENSMUSG00000015776.12	0.378747	5.60201	0.489759	0.800533	Med22
ENSMUSG00000015787.15	2.9946	0.292935	0.118273	0.420985	Abo
ENSMUSG00000015790.16	0.290311	5.17564	0.339585	0.694351	Surf1
ENSMUSG00000015804.14	0.0557199	5.902	0.844887	0.963651	Med28
ENSMUSG00000015806.12	0.490274	6.57941	0.134775	0.450417	Qdpr
ENSMUSG00000015812.8	2.87661	1.34957	0.416684	0.753027	Gnrh1
ENSMUSG00000015829.13	-1.25358	0.251075	0.429937	0.762739	Tnr
ENSMUSG00000015837.15	-0.631164	8.1267	0.092642	0.372648	Sqstm1
ENSMUSG00000015839.6	-0.103115	8.41849	0.707235	0.909662	Nfe2l2
ENSMUSG00000015846.15	-1.14921	5.16481	0.098109	0.383553	Rxra
ENSMUSG00000015850.11	2.03503	2.47223	0.582903	0.853995	Adamtsl4
ENSMUSG00000015869.16	-0.743932	7.79207	0.0594642	0.294646	Prpsap1
ENSMUSG00000015880.13	-0.214415	4.76504	0.728161	0.917827	Ncapg
ENSMUSG00000015882.18	-0.0666174	6.69295	0.813781	0.951214	Lcorl
ENSMUSG00000015889.8	0.667143	6.5586	0.0640642	0.307441	Lta4h
ENSMUSG00000015932.8	0.0311049	8.82694	0.906183	0.977822	Dstn
ENSMUSG00000015937.15	-0.178002	7.90572	0.53399	0.827166	Macroh2a1
ENSMUSG00000015942.9	1.10253	3.62103	0.0442135	0.249333	Gtf2ird2
ENSMUSG00000015943.11	-0.212389	5.32087	0.577229	0.850404	Bola1
ENSMUSG00000015944.9	-0.611682	3.08398	0.322311	0.681126	Castor2
ENSMUSG00000015957.12	0.710263	0.189036	0.768463	0.933265	Wnt11
ENSMUSG00000015961.8	-0.058438	6.87412	0.83225	0.958708	Adss
ENSMUSG00000015962.5	3.90915	1.24488	0.0487553	0.262867	1700016C15Rik
ENSMUSG00000015966.17	1.17018	-0.926104	0.643312	0.882385	Il17rb
ENSMUSG00000015968.18	-0.914529	3.79586	0.0533217	0.276949	Cacna1d
ENSMUSG00000015970.19	0.0374457	6.07322	0.89231	0.973852	Chdh
ENSMUSG00000015971.5	-0.0191577	5.08434	0.954547	0.992501	Actr8
ENSMUSG00000015980.14	-5.07575	1.89095	0.0170361	0.145152	Lrrc27
ENSMUSG00000015994.10	0.161054	6.56365	0.670887	0.894646	Fnta
ENSMUSG00000016018.4	0.218636	6.6355	0.382547	0.728053	Mtrex
ENSMUSG00000016028.11	1.75703	4.1906	0.0152842	0.134672	Celsr1
ENSMUSG00000016128.14	-0.782871	3.01757	0.39557	0.73783	Stard13
ENSMUSG00000016150.15	3.93408	3.32274	0.00615298	0.0796566	Tenm1
ENSMUSG00000016181.9	-3.42723	3.19111	0.000659922	0.017002	Utp25
ENSMUSG00000016206.6	-3.12764	3.83343	3.42632e-05	0.00177656	H2-M3
ENSMUSG00000016239.11	-2.95779	2.80088	0.000471414	0.0134578	Lonrf3
ENSMUSG00000016252.7	0.133642	5.97017	0.692967	0.904781	Atp5e
ENSMUSG00000016253.12	-0.0997114	4.71021	0.833865	0.959533	Nelfcd
ENSMUSG00000016256.10	-0.0395992	8.18371	0.878954	0.971443	Ctsz
ENSMUSG00000016257.15	-0.0994069	6.28838	0.692249	0.904452	Prelid3b
ENSMUSG00000016262.14	1.67054	1.27084	0.198727	0.547786	Sertad4
ENSMUSG00000016308.12	0.230907	4.86273	0.616407	0.870599	Ube2a
ENSMUSG00000016319.3	0.0231824	10.1911	0.934456	0.987684	Slc25a5
ENSMUSG00000016344.14	0.609081	6.03245	0.0253296	0.183463	Ppdpf
ENSMUSG00000016356.18	-6.09807	3.16126	0.000147608	0.00558439	Col20a1
ENSMUSG00000016382.15	3.15035	4.52421	0.0534682	0.277341	Pls3
ENSMUSG00000016409.4	-2.58747	4.56652	0.00285335	0.0467667	Nkap
ENSMUSG00000016427.7	0.0518292	6.15872	0.84184	0.962854	Ndufa1
ENSMUSG00000016458.15	2.50601	0.354795	0.590307	0.858296	Wt1
ENSMUSG00000016477.18	-0.439582	5.01973	0.274338	0.635569	E2f3
ENSMUSG00000016481.15	-1.0449	6.0918	5.76365e-05	0.00273064	Cr1l
ENSMUSG00000016487.15	-0.246971	5.9204	0.467259	0.786127	Ppfibp1
ENSMUSG00000016493.13	-0.0721482	1.99486	0.925623	0.984511	Cd46
ENSMUSG00000016495.12	-0.63504	5.07532	0.089	0.364393	Plgrkt
ENSMUSG00000016496.7	0.233651	0.0978188	0.887961	0.97291	Cd274
ENSMUSG00000016503.18	-0.295668	5.76272	0.360561	0.71149	Gtf3a
[truncated: 12,226 more rows]

## Sheet: 6_APEX_LCM
Additional Files 6. Comparison between Apex2-seq and LCM data from Moor et al. 2017
[truncated: 1,219 more rows]

[truncated: 21 more sheets: 7_fig2a_heatmap, 8_smFISH_quantification, 9_Gradientspotdetect, 10_RNAgranulesize, 11_Lctoverfluc-RBPMS, 12_Net1overfluc-RBPMS, 13_MERFISH_500_VA00255, 14_sIOs_MERFISH_volnorm, 15_UpSetplot, 16_sIOs_MERFISH_Wilcoxon, 17_sIT_MERFISH_volnorm, 18_sIT_MERFISH_totalcounts, 19_Venn_sIOs_sIT, 20_lIT_MERFISH_volnorm, 21_lIT_MERFISH_totalcounts, 22_scaledRNAProteinPlot, 23_plasmid, 24_qPCR_1, 25_IVT, 26_shRNA …]
